# Supplementary material for: Association mapping of wheat distinctness, uniformity, and stability traits identifies evidence of TaDof-B copy number variation associated with stem pith thickness
Source: Front Plant Sci. 2026 Mar 31;17:1739489. doi: 10.3389/fpls.2026.1739489 (PMC13077854; doi:10.3389/fpls.2026.1739489)
Supplement: Supplementary file 3 [file Table1.xlsx]

## Sheet: Suplementary Table 1
DUS characteristic code used for this study	National DUS characteristic number	UPOV DUS characteristic number	CPVO DUS characteristic number (CPVO-TP/003/4)	Characteristic name	Used for GWAS in this study?	Characteristic state number	Characteristic state description
P1	1	1	1	COLEOPTILE - ANTHOCYANIN COLOURATION	Yes
						1	absent or very weak
						2	absent to weak
						3	weak
						4	weak to medium
						5	medium
						6	medium to strong
						7	strong
						8	strong to very strong
						9	very strong
						NA	n/a
P2	2	2	2	PLANT - GROWTH HABIT	Yes
						1	erect
						2	erect to semi-erect
						3	semi-erect
						4	semi-erect to intermediate
						5	intermediate
						6	intermed. to semi-prostrate
						7	semi-prostrate
						8	semi-prostrate to prostrate
						9	prostrate
						NA	n/a
P3	3			LEAF - ATTITUDE
						1	erect
						2	erect to semi-erect
						3	semi-erect
						4	semi-erect to intermediate
						5	intermediate
						6	intermed. to semi-prostrate
						7	semi-prostrate
						8	semi-prostrate to prostrate
						9	prostrate
						NA	n/a
P4	4			LEAF - COLOUR
						3	light green
						5	mid green
						7	dark green
						NA	n/a
P5	5			LEAF - LENGTH
						1	very short
						2	very short to short
						3	short
						4	short to medium
						5	medium
						6	medium to long
						7	long
						8	long to very long
						9	very long
						NA	n/a
P6	6	4	3	PLANT-FREQ. OF PLANTS WITH RECURVED FLAGS	Yes
						1	absent or very low
						2	absent to low
						3	low
						4	low to medium
						5	medium
						6	medium to high
						7	high
						8	high to very high
						9	very high
						NA	n/a
P7	7			LEAF - AURICLE HAIRS
						1	absent
						9	present
						NA	n/a
P8	8	5	4	TIME OF EAR EMERGENCE(first spkt visible- 50% ears)	Yes
						1	very early
						2	very early to early
						3	early
						4	early to medium
						5	medium
						6	medium to late
						7	late
						8	late to very late
						9	very late
						NA	n/a
P9	9	3		FLAG LEAF - ANTHOCYANIN COLOURATION OF AURICLES	Yes
						1	absent or very weak
						2	very weak
						3	weak
						4	weak to medium
						5	medium
						6	medium to strong
						7	strong
						8	strong to very strong
						9	very strong
						NA	n/a
P10	10			FLAG LEAF - ATTITUDE	Yes
						1	erect
						2	erect to semi-erect
						3	semi-erect
						4	semi- erect to intermediate
						5	intermediate
						6	intermediate to semi-prostrate
						7	semi-prostrate
						8	semi-prostrate to prostate
						9	prostrate
						NA	n/a
P11	11			FLAG LEAF - LENGTH
						1	very short
						2	very short to short
						3	short
						4	short to medium
						5	medium
						6	medium to long
						7	long
						8	long to very long
						9	very long
						NA	n/a
P12	12			FLAG LEAF - WIDTH
						1	very narrow
						2	very narrow to narrow
						3	narrow
						4	narrow to medium
						5	medium
						6	medium to wide
						7	wide
						8	wide to very wide
						9	very wide
						NA	n/a
P13	13			ANTHERS - ANTHOCYANIN COLOURATION
						1	absent
						9	present
						NA	n/a
P14	14	6	5	FLAG LEAF - GLAUCOSITY OF SHEATH	Yes
						1	absent or very weak
						2	very weak to weak
						3	weak
						4	weak to medium
						5	medium
						6	medium to strong
						7	strong
						8	strong to very strong
						9	very strong
						NA	n/a
P15	15		6	FLAG LEAF - GLAUCOSITY OF LEAF BLADE (lower side)	Yes
						1	absent or very weak
						2	very weak to weak
						3	weak
						4	weak to medium
						5	medium
						6	medium to strong
						7	strong
						8	strong to very strong
						9	very strong
						NA	n/a
P16	16	8	8	CULM - GLAUCOSITY OF NECK	Yes
						1	absent or very weak
						2	very weak to weak
						3	weak
						4	weak to medium
						5	medium
						6	medium to strong
						7	strong
						8	strong to very strong
						9	very strong
						NA	n/a
P17	17	7	7	EAR - GLAUCOSITY	Yes
						1	absent or very weak
						2	very weak to weak
						3	weak
						4	weak to medium
						5	medium
						6	medium to strong
						7	strong
						8	strong to very strong
						9	very strong
						NA	n/a
P18	18			SUPERNUMERARY SPIKELET - FREQUENCY	Yes
						1	absent or rare <5% ears
						2	rare to occasional
						3	occasional 5-25% ears
						4	occasional to moderate
						5	moderate 25-50% ears
						6	moderate to frequent
						7	frequent 50-75% ears
						8	frequent to abundant
						9	abundant
						NA	n/a
P19	19			CULM - HAIRINESS OF UPPERMOST NODE	Yes
						1	absent or very sparse
						2	very sparse to sparse
						3	sparse
						4	sparse to moderate
						5	moderate
						6	moderate to strong
						7	strong
						8	strong to very strong
						9	very strong
						NA	n/a
P20	20			STRAW - ANTHOCYANIN PIGMENTATION
						1	absent
						9	present
						NA	n/a
P21	21	9	9	PLANT - LENGTH (STEM,EARS,AWNS AND SCURS)	Yes
						1	very short
						2	very short to short
						3	short
						4	short to medium
						5	medium
						6	medium to long
						7	long
						8	long to very long
						9	very long
						NA	n/a
P22	22	10	10	STRAW-PITH IN CROSS SECTION between ear&upper node	Yes
						1	absent or very thin
						2	medium
						3	very thick or filled
						NA	n/a
P23	23			STRAW - DIAMETER
						3	fine
						5	medium
						7	stout
						NA	n/a
P24	24			EAR ATTITUDE AT FULL MATURITY
						1	erect
						2	erect to semi-erect
						3	semi erect
						4	semi-erect to semi-recurved
						5	semi-recurved
						6	semi-recurved to recurved
						7	recurved
						8	recurved to horizontal
						9	horizontal
						NA	n/a
P25	25	16	16	EAR - COLOUR
						1	white
						2	coloured (red chaff)
						NA	n/a
P26	26	14	14	AWNS OR SCURS - PRESENCE	Yes
						1	both absent
						2	scurs present
						3	awns present
						NA	n/a
P27	27			AWNS OR SCURS - DISTRIBUTION	Yes
						1	tip only
						2	upper 1/4
						3	upper 1/2
						4	upper 3/4
						5	whole length
						NA	n/a
P28	28	15	15	AWNS OR SCURS AT TIP OF EAR - LENGTH	Yes
						1	very short
						2	very short to short
						3	short
						4	short to medium
						5	medium
						6	medium to long
						7	long
						8	long to very long
						9	very long
						NA	n/a
P29	29			AWNS AT TIP OF EAR - LENGTH
						1	very short
						2	very short to short
						3	short
						4	short to medium
						5	medium
						6	medium to long
						7	long
						8	long to very long
						9	very long
						NA	n/a
P30	30	11	11	EAR - SHAPE IN PROFILE	Yes
						1	tapering
						2	parallel sided
						3	semi-clavate
						4	clavate
						5	fusiform
						NA	n/a
P31	31	13	13	EAR - LENGTH (excluding awns or scurs)	Yes
						1	very short
						2	very short to short
						3	short
						4	short to medium
						5	medium
						6	medium to long
						7	long
						8	long to very long
						9	very long
						NA	n/a
P32	32			EAR - WIDTH side profile
						3	narrow
						5	medium
						7	wide
						NA	n/a
P33	33	12	12	EAR DENSITY	Yes
						1	very lax
						2	very lax to lax
						3	lax
						4	lax to medium
						5	medium
						6	medium to dense
						7	dense
						8	dense to very dense
						9	very dense
						NA	n/a
P34	34			LOWER GLUME - TAPER
						1	absent to very weak
						2	very weak to weak
						3	weak
						4	weak to medium
						5	medium
						6	medium to strong
						7	strong
						8	strong to very strong
						9	very strong
						NA	n/a
P35	35			LOWER GLUME - LENGTH
						3	short
						4	short to medium
						5	medium
						6	medium to long
						7	long
						NA	n/a
P36	36			LOWER GLUME - WIDTH
						3	narrow
						4	narrow to medium
						5	medium
						6	medium to wide
						7	wide
						NA	n/a
P37	37			LOWER GLUME - DEPTH
						3	shallow
						5	medium
						7	deep
						NA	n/a
P38	38			LOWER GLUME - KEEL CURVATURE AT BASE
						3	slightly inbent
						5	moderately inbent
						7	strongly inbent
						NA	n/a
P39	39			LOWER GLUME - KEEL PROMINENCE
						3	not prominent
						5	prominent in upper 1/3
						7	prominent throughout
						NA	n/a
P40	40			LOWER GLUME - KEEL INFLECTION
						1	absent
						3	weak
						5	moderate
						7	strong
						NA	n/a
P41	41	20	20	LOWER GLUME - BEAK LENGTH	Yes
						1	very short
						2	very short to short
						3	short
						4	short to medium
						5	medium
						6	medium to long
						7	long
						8	long to very long
						9	very long
						NA	n/a
P42	42	21	21	LOWER GLUME - BEAK SHAPE	Yes
						1	straight
						2	v.slightly curved
						3	slightly curved
						4	slight to moderately curved
						5	moderately curved
						6	moderate to strongly curved
						7	strongly curved
						8	strongly curved to geniculate
						9	geniculate
						NA	n/a
P43	43			LOWER GLUME - BEAK TIP	Yes
						3	sharp
						4	sharp to medium
						5	medium
						6	medium to blunt
						7	blunt
						NA	n/a
P44	44			LOWER GLUME - BEAK INCLINATION TO NARROW WING
						1	absent
						3	weak
						5	medium
						7	strong
						NA	n/a
P45	45	18	18	LOWER GLUME - SHOULDER WIDTH	Yes
						1	absent or very narrow
						2	very narrow to narrow
						3	narrow
						4	narrow to medium
						5	medium
						6	medium to broad
						7	broad
						8	broad to very broad
						9	very broad
						NA	n/a
P46	46	19	19	LOWER GLUME - SHOULDER SHAPE	Yes
						1	sloping
						2	sloping to sl. sloping
						3	slightly sloping
						4	sl. sloping to straight
						5	straight
						6	straight to elevated
						7	elevated
						8	elev. to elev with 2nd point
						9	strongly elevated with 2nd pt.
						NA	n/a
P47	47			LOWER GLUME - SHOULDER SECOND POINT
						1	absent
						3	weak
						5	medium
						7	strong
						NA	n/a
P48	48			LOWER GLUME - EXTERNAL SURFACE HAIRINESS
						1	absent
						9	present
						NA	n/a
P49	49			LOWER GLUME - SPINES ON LATERAL NERVE
						1	absent
						9	present
						NA	n/a
P50	50			LOWER GLUME - BROAD WING HAIRINESS
						1	absent
						3	weak
						5	medium
						7	strong
						NA	n/a
P51	51			LOWER GLUME - EXTERNAL SURFACE ROUGHNESS	Yes
						3	smooth
						5	slightly rough
						7	rough
						9	entire external surface rough
						NA	n/a
P52	52	22	22	LOWER GLUME - EXTENT OF INTERNAL HAIRS	Yes
						3	weak - Group 1
						4	weak to medium - Group 1+
						5	medium - Group 2
						6	medium to strong - Group 2+
						7	strong - Group 3
						8	strong to whole surface
						9	whole internal surface covered
						NA	n/a
P53	53			LOWER GLUME - INTERNAL IMPRINT	Yes
						1	absent or very small
						3	small
						5	medium
						7	large
						9	very large
						NA	n/a
P54	54			LOWER GLUME - PHENOL REACTION
						1	pale
						5	medium
						9	dark
						NA	n/a
P55	55	23		LOWEST LEMMA - BEAK SHAPE	Yes
						1	straight
						2	straight to slightly curved
						3	slightly curved
						4	slightly to moderately curved
						5	moderately curved
						6	moderately to strongly curved
						7	strongly curved
						8	strongly curved to geniculate
						9	geniculate
						NA	n/a
P56	56			LOWEST LEMMA - BEAK LENGTH	Yes
						3	short
						4	short to medium
						5	medium
						6	medium to long
						7	long
						NA	n/a
P57	57			LOWER LEMMA - BEAK INCLINATION TO NARROW WING
						3	weak
						5	medium
						7	strong
						NA	n/a
P58	58			LOWEST LEMMA - BEAK SWELLING	Yes
						1	absent
						2	absent to weak
						3	weak
						4	weak to medium
						5	medium
						6	medium to strong
						7	strong
						NA	n/a
P59	59			PALEA - EXTERNAL SURFACE HAIRS
						1	absent
						3	sparse
						5	moderate
						7	numerous
						NA	n/a
P60	60			APICAL SPIKELET - LOWER GLUME APEX
						1	square - rounded
						2	notched
						3	membranous
						NA	n/a
P61	61			APICAL SPIKELET - LOWER GLUME LATERAL BEAKS-WIDTH
						3	narrow
						5	medium
						7	wide
						NA	n/a
P62	62			APICAL SPIKELET - UPPER GLUME APEX
						1	square to rounded
						2	notched
						3	membranous
						NA	n/a
P63	63			APICAL SPIKELET - UPPER GLUME MED.BEAK-FREQ.OCCUR.
						3	occasional (<5 in 10 ears)
						5	frequent (>5 in 10 ears)
						7	throughout (10 in 10 ears)
						NA	n/a
P64	64			APICAL SPIKELET - UPPER GLUME MEDIAN BEAK-LENGTH
						3	short
						5	medium
						7	long
						NA	n/a
P65	65			RACHIS SEGMENT - BASAL-HAIRINESS OF MARGINS
						1	absent
						3	sparse
						5	moderate
						7	numerous
						NA	n/a
P66	66			RACHIS SEGMENT - MID THIRD-HAIRINESS OF MARGINS
						1	absent
						3	sparse
						5	moderate
						7	numerous
						NA	n/a
P67	67			APICAL RACHIS SEGMENT - CONVEX FACE COLLAR HAIRS
						1	absent
						3	weak
						5	medium
						7	strong
						NA	n/a
P68	68	17	17	APICAL RACHIS SEGMENT-HAIRINESS OF CONVEX SURFACE	Yes
						1	absent or very weak
						2	absent to weak
						3	weak
						4	weak to medium
						5	medium
						6	medium to strong
						7	strong
						8	strong to very strong
						9	very strong
						NA	n/a
P69	69	24	23	GRAIN - COLOUR	Yes
						1	white
						2	red
						NA	n/a
P70	70			GRAIN - TEXTURE OF ENDOSPERM
						1	soft
						9	hard
						NA	n/a
P71	71			GRAIN - LENGTH
						3	short
						5	medium
						7	long
						NA	n/a
P72	72			GRAIN - WIDTH
						3	narrow
						5	medium
						7	wide
						NA	n/a
P73	73			GRAIN - SHAPE	Yes
						1	rounded
						2	ovoid
						3	elongated
						NA	n/a
P74	74			GRAIN - TAPER TO APEX
						3	weak
						5	medium
						7	strong
						NA	n/a
P75	75			GRAIN - PIT
						1	absent
						3	weak
						5	medium
						7	strong
						NA	n/a
P76	76			GRAIN - GERM SHAPE
						1	oval
						2	circular
						NA	n/a
P77	77			GRAIN - BRUSH HAIR LENGTH IN DORSAL VIEW	Yes
						3	short
						5	medium
						7	long
						NA	n/a
P78	78			GRAIN - PROMINENCE OF FLANGE
						1	absent
						3	weak
						5	medium
						7	strong
						NA	n/a
P79	79	25	24	GRAIN - COLOURATION WITH PHENOL	Yes
						1	none or very light
						2	very light to light
						3	light
						4	light to medium
						5	medium
						6	medium to dark
						7	dark
						8	dark to very dark
						9	very dark
						NA	n/a
P80	80	26	25	SEASONAL TYPE	Yes
						1	winter type
						2	alternative type
						3	spring type
						NA	n/a
P81	81	27		SDS PAGE ELECTROPHORESIS GLUTENIN LOCUS Glu-A1	Yes
						1	BAND 1
						2	BAND 2
						3	NO BAND
						4	BIOTYPE NO BAND and BAND 2
						NA	n/a
P82	82	28		SDS PAGE ELECTROPHORESIS GLUTENIN LOCUS Glu-B1	Yes
						1	BANDS 6+8
						2	BANDS 7+8
						3	BANDS 7+9
						4	BAND7(or 7+9with5+10 ofchar83)
						5	BANDS 13+16
						6	BANDS 14+15
						7	BANDS 17+18
						8	BAND 20
						9	BANDS 6.1 + 22
						NA	n/a
P83	83	29		SDS PAGE ELECTROPHORESIS GLUTENIN LOCUS Glu-D1	Yes
						1	BANDS 2+12
						2	BANDS 3+12
						3	BANDS 4+12
						4	BANDS 5+10
						5	NO BANDS
						6	BIOTYPE B1 2 BANDS 8 and 9
						NA	n/a
P84	84			ACID PAGE ELECTROPHORESIS GLIADIN LOCUS Gli-D1	Yes
						1	GROUP 1A BANDS 22+26+30
						2	GROUP 1B BANDS 26+30
						3	GROUP 1C BANDS 21+25+28
						4	GROUP 1D BANDS 22+26+30+34
						5	GROUP 1E BANDS 26+30+34
						6	GROUP 1F BANDS 21+25+28+34
						NA	n/a
P85	85			ACID PAGE ELECTROPHORESIS GLIADIN LOCUS Gli-A1	Yes
						1	GROUP 2A BAND 39 PRESENT
						2	GROUP 2B BAND 39 ABSENT
						NA	n/a
P86	86			ACID PAGE ELECTROPHORESIS GLIADIN LOCUS Gli-B1	Yes
						1	GROUP 3A BANDS 52+54+57
						2	GROUP 3B BAND 46
						3	GROUP 3C BAND 49
						4	GROUP 3D BANDS 46+49
						5	GROUP 3E BANDS 46+56
						6	GROUP 3F BANDS 49+56
						7	GROUP 3G BANDS 46+49+56
						8	GROUP 3J BANDS 52+54
						9	GROUP 3K BANDS 49+52+54
						NA	n/a
P87	87			ACID PAGE ELECTROPHORESIS GLIADIN LOCUS Gli-B1
						1	GROUP 4A BAND 59* PRESENT
						2	GROUP 4B BAND 59* ABSENT
						NA	n/a
P88	88			ACID PAGE ELECTROPHORESIS GLIADIN LOCUS Gli-D2	Yes
						1	GROUP 5A BAND 80 PRESENT
						2	GROUP 5B BAND 80 ABSENT
						NA	n/a
P89	89			ACID PAGE ELECTROPHORESIS GLIADIN LOCUS Gli-B2	Yes
						1	GROUP 6A BAND 85 PRESENT
						2	GROUP 6B BAND 85 ABSENT
						3	BIOTYPES BAND 85 PRES/ABS
						NA	n/a
P90	90			ACID PAGE ELECTROPHORESIS GLIADIN LOCUS Gli-A2/D2	Yes
						1	GROUP 7A 'AVALON' PATTERN
						2	GROUP 7B 'FENMAN' PATTERN
						3	GROUP 7C 'NORMAN' PATTERN
						4	GROUP 7D 'MERCIA' PATTERN
						5	GROUP 7E 'TONIC' PATTERN
						6	GROUP 7F 'KADOR' PATTERN
						7	GROUP 7G 'ATTIS' PATTERN
						8	GROUP 7H 'AC MINTO' PATTERN
						NA	n/a

## Sheet: Suplementary Table 2
Cultivar ID	P1	P2	P6	P8	P9	P10	P14	P15	P16	P17	P18	P19	P21	P22	P26	P27	P28	P30	P31	P33	P41	P42	P43	P45	P46	P51	P52	P53	P55	P56	P58	P68	P69	P73	P77	P79	P80	P81	P82	P83	P84	P85	P86	P88	P89	P90	P100
Opata	NA	NA	NA	NA	NA	NA	NA	NA	NA	NA	NA	NA	NA	NA	NA	NA	NA	NA	NA	NA	NA	NA	NA	NA	NA	NA	NA	NA	NA	NA	NA	NA	NA	NA	NA	NA	NA	NA	NA	NA	NA	NA	NA	NA	NA	NA	3
S1117_RAFFLES	NA	NA	NA	NA	NA	NA	NA	NA	NA	NA	NA	NA	NA	NA	NA	NA	NA	NA	NA	NA	NA	NA	NA	NA	NA	NA	NA	NA	NA	NA	NA	NA	NA	NA	NA	NA	NA	NA	NA	NA	NA	NA	NA	NA	NA	NA	3
S117_MARIS_HALBERD	NA	NA	NA	NA	NA	NA	NA	NA	NA	NA	NA	NA	NA	NA	NA	NA	NA	NA	NA	NA	NA	NA	NA	NA	NA	NA	NA	NA	NA	NA	NA	NA	NA	NA	NA	NA	NA	NA	NA	NA	NA	NA	NA	NA	NA	NA	3
S118_MARIS_PINION	NA	NA	NA	NA	NA	NA	NA	NA	NA	NA	NA	NA	NA	NA	NA	NA	NA	NA	NA	NA	NA	NA	NA	NA	NA	NA	NA	NA	NA	NA	NA	NA	NA	NA	NA	NA	NA	NA	NA	NA	NA	NA	NA	NA	NA	NA	3
S1591_AC_BARRIE	NA	NA	NA	NA	NA	NA	NA	NA	NA	NA	NA	NA	NA	NA	NA	NA	NA	NA	NA	NA	NA	NA	NA	NA	NA	NA	NA	NA	NA	NA	NA	NA	NA	NA	NA	NA	NA	NA	NA	NA	NA	NA	NA	NA	NA	NA	3
S17_MARIS_ENSIGN	NA	NA	NA	NA	NA	NA	NA	NA	NA	NA	NA	NA	NA	NA	NA	NA	NA	NA	NA	NA	NA	NA	NA	NA	NA	NA	NA	NA	NA	NA	NA	NA	NA	NA	NA	NA	NA	NA	NA	NA	NA	NA	NA	NA	NA	NA	3
S185_SICCO	NA	NA	NA	NA	NA	NA	NA	NA	NA	NA	NA	NA	NA	NA	NA	NA	NA	NA	NA	NA	NA	NA	NA	NA	NA	NA	NA	NA	NA	NA	NA	NA	NA	NA	NA	NA	NA	NA	NA	NA	NA	NA	NA	NA	NA	NA	3
S248_HIGHBURY	NA	NA	NA	NA	NA	NA	NA	NA	NA	NA	NA	NA	NA	NA	NA	NA	NA	NA	NA	NA	NA	NA	NA	NA	NA	NA	NA	NA	NA	NA	NA	NA	NA	NA	NA	NA	NA	NA	NA	NA	NA	NA	NA	NA	NA	NA	3
S249_AINTREE	NA	NA	NA	NA	NA	NA	NA	NA	NA	NA	NA	NA	NA	3	NA	NA	NA	NA	NA	NA	NA	NA	NA	NA	NA	NA	NA	NA	NA	NA	NA	NA	NA	NA	NA	NA	NA	NA	NA	NA	NA	NA	NA	NA	NA	NA	3
S337_SANDOWN	NA	NA	NA	NA	NA	NA	NA	NA	NA	NA	NA	NA	NA	NA	NA	NA	NA	NA	NA	NA	NA	NA	NA	NA	NA	NA	NA	NA	NA	NA	NA	NA	NA	NA	NA	NA	NA	NA	NA	NA	NA	NA	NA	NA	NA	NA	3
S406_NEWMARKET	NA	NA	NA	NA	NA	NA	NA	NA	NA	NA	NA	NA	NA	NA	NA	NA	NA	NA	NA	NA	NA	NA	NA	NA	NA	NA	NA	NA	NA	NA	NA	NA	NA	NA	NA	NA	NA	NA	NA	NA	NA	NA	NA	NA	NA	NA	3
S455_HAYDOCK	NA	NA	NA	NA	NA	NA	NA	NA	NA	NA	NA	NA	NA	NA	NA	NA	NA	NA	NA	NA	NA	NA	NA	NA	NA	NA	NA	NA	NA	NA	NA	NA	NA	NA	NA	NA	NA	NA	NA	NA	NA	NA	NA	NA	NA	NA	3
S494_SOLITAIRE	NA	NA	NA	NA	NA	NA	NA	NA	NA	NA	NA	NA	NA	NA	NA	NA	NA	NA	NA	NA	NA	NA	NA	NA	NA	NA	NA	NA	NA	NA	NA	NA	NA	NA	NA	NA	NA	NA	NA	NA	NA	NA	NA	NA	NA	NA	3
S495_ANDURIL	NA	NA	NA	NA	NA	NA	NA	NA	NA	NA	NA	NA	NA	NA	NA	NA	NA	NA	NA	NA	NA	NA	NA	NA	NA	NA	NA	NA	NA	NA	NA	NA	NA	NA	NA	NA	NA	NA	NA	NA	NA	NA	NA	NA	NA	NA	3
S497_JERICO	NA	NA	NA	NA	NA	NA	NA	NA	NA	NA	NA	NA	NA	NA	NA	NA	NA	NA	NA	NA	NA	NA	NA	NA	NA	NA	NA	NA	NA	NA	NA	NA	NA	NA	NA	NA	NA	NA	NA	NA	NA	NA	NA	NA	NA	NA	3
S52_MARIS_DOVE	NA	NA	NA	NA	NA	NA	NA	NA	NA	NA	NA	NA	NA	NA	NA	NA	NA	NA	NA	NA	NA	NA	NA	NA	NA	NA	NA	NA	NA	NA	NA	NA	NA	NA	NA	NA	NA	NA	NA	NA	NA	NA	NA	NA	NA	NA	3
S53_MARIS_BUTLER	NA	NA	NA	NA	NA	NA	NA	NA	NA	NA	NA	NA	NA	NA	NA	NA	NA	NA	NA	NA	NA	NA	NA	NA	NA	NA	NA	NA	NA	NA	NA	NA	NA	NA	NA	NA	NA	NA	NA	NA	NA	NA	NA	NA	NA	NA	3
S547_WEMBLEY	NA	NA	NA	NA	NA	NA	NA	NA	NA	NA	NA	NA	NA	NA	NA	NA	NA	NA	NA	NA	NA	NA	NA	NA	NA	NA	NA	NA	NA	NA	NA	NA	NA	NA	NA	NA	NA	NA	NA	NA	NA	NA	NA	NA	NA	NA	3
S919_CHABLIS	NA	NA	NA	NA	NA	NA	NA	NA	NA	NA	NA	NA	NA	NA	NA	NA	NA	NA	NA	NA	NA	NA	NA	NA	NA	NA	NA	NA	NA	NA	NA	NA	NA	NA	NA	NA	NA	NA	NA	NA	NA	NA	NA	NA	NA	NA	3
S920_SHIRAZ	NA	NA	NA	NA	NA	NA	NA	NA	NA	NA	NA	NA	NA	NA	NA	NA	NA	NA	NA	NA	NA	NA	NA	NA	NA	NA	NA	NA	NA	NA	NA	NA	NA	NA	NA	NA	NA	NA	NA	NA	NA	NA	NA	NA	NA	NA	3
U100100_ANGLIA	NA	NA	NA	NA	NA	NA	NA	NA	NA	NA	NA	NA	NA	NA	NA	NA	NA	NA	NA	NA	NA	NA	NA	NA	NA	NA	NA	NA	NA	NA	NA	NA	NA	NA	NA	NA	NA	NA	NA	NA	NA	NA	NA	NA	NA	NA	1
U100136_ARINA	NA	NA	NA	NA	NA	NA	NA	NA	NA	NA	NA	NA	NA	NA	NA	NA	NA	NA	NA	NA	NA	NA	NA	NA	NA	NA	NA	NA	NA	NA	NA	NA	NA	NA	NA	NA	NA	NA	NA	NA	NA	NA	NA	NA	NA	NA	1
U100273_CAPELLE_DESPREZ	NA	NA	NA	NA	NA	NA	NA	NA	NA	NA	NA	NA	NA	NA	NA	NA	NA	NA	NA	NA	NA	NA	NA	NA	NA	NA	NA	NA	NA	NA	NA	NA	NA	NA	NA	NA	NA	NA	NA	NA	NA	NA	NA	NA	NA	NA	1
U100347_COURTOT	NA	NA	NA	NA	NA	NA	NA	NA	NA	NA	NA	NA	NA	NA	NA	NA	NA	NA	NA	NA	NA	NA	NA	NA	NA	NA	NA	NA	NA	NA	NA	NA	NA	NA	NA	NA	NA	NA	NA	NA	NA	NA	NA	NA	NA	NA	1
U100460_ETOILE_DE_CHOISY	NA	NA	NA	NA	NA	NA	NA	NA	NA	NA	NA	NA	NA	NA	NA	NA	NA	NA	NA	NA	NA	NA	NA	NA	NA	NA	NA	NA	NA	NA	NA	NA	NA	NA	NA	NA	NA	NA	NA	NA	NA	NA	NA	NA	NA	NA	1
U100546_GARNET	NA	NA	NA	NA	NA	NA	NA	NA	NA	NA	NA	NA	NA	NA	NA	NA	NA	NA	NA	NA	NA	NA	NA	NA	NA	NA	NA	NA	NA	NA	NA	NA	NA	NA	NA	NA	NA	NA	NA	NA	NA	NA	NA	NA	NA	NA	3
U100578_GREIF	NA	NA	NA	NA	NA	NA	NA	NA	NA	NA	NA	NA	NA	NA	NA	NA	NA	NA	NA	NA	NA	NA	NA	NA	NA	NA	NA	NA	NA	NA	NA	NA	NA	NA	NA	NA	NA	NA	NA	NA	NA	NA	NA	NA	NA	NA	1
U100825_MONOPOL	NA	NA	NA	NA	NA	NA	NA	NA	NA	NA	NA	NA	NA	NA	NA	NA	NA	NA	NA	NA	NA	NA	NA	NA	NA	NA	NA	NA	NA	NA	NA	NA	NA	NA	NA	NA	NA	NA	NA	NA	NA	NA	NA	NA	NA	NA	1
U100874_OKAPI	NA	NA	NA	NA	NA	NA	NA	NA	NA	NA	NA	NA	NA	NA	NA	NA	NA	NA	NA	NA	NA	NA	NA	NA	NA	NA	NA	NA	NA	NA	NA	NA	NA	NA	NA	NA	NA	NA	NA	NA	NA	NA	NA	NA	NA	NA	1
U101082_SELKIRK	NA	NA	NA	NA	NA	NA	NA	NA	NA	NA	NA	NA	NA	NA	NA	NA	NA	NA	NA	NA	NA	NA	NA	NA	NA	NA	NA	NA	NA	NA	NA	NA	NA	NA	NA	NA	NA	NA	NA	NA	NA	NA	NA	NA	NA	NA	3
U101237_VIKING	NA	NA	NA	NA	NA	NA	NA	NA	NA	NA	NA	NA	NA	NA	NA	NA	NA	NA	NA	NA	NA	NA	NA	NA	NA	NA	NA	NA	NA	NA	NA	NA	NA	NA	NA	NA	NA	NA	NA	NA	NA	NA	NA	NA	NA	NA	1
U101246_VUKA	NA	NA	NA	NA	NA	NA	NA	NA	NA	NA	NA	NA	NA	NA	NA	NA	NA	NA	NA	NA	NA	NA	NA	NA	NA	NA	NA	NA	NA	NA	NA	NA	NA	NA	NA	NA	NA	NA	NA	NA	NA	NA	NA	NA	NA	NA	1
U101415_IBIS	NA	NA	NA	NA	NA	NA	NA	NA	NA	NA	NA	NA	NA	NA	NA	NA	NA	NA	NA	NA	NA	NA	NA	NA	NA	NA	NA	NA	NA	NA	NA	NA	NA	NA	NA	NA	NA	NA	NA	NA	NA	NA	NA	NA	NA	NA	1
U112030_TAMBOR	NA	NA	NA	NA	NA	NA	NA	NA	NA	NA	NA	NA	NA	NA	NA	NA	NA	NA	NA	NA	NA	NA	NA	NA	NA	NA	NA	NA	NA	NA	NA	NA	NA	NA	NA	NA	NA	NA	NA	NA	NA	NA	NA	NA	NA	NA	1
U112495_ISENGRAIN	NA	NA	NA	NA	NA	NA	NA	NA	NA	NA	NA	NA	NA	NA	NA	NA	NA	NA	NA	NA	NA	NA	NA	NA	NA	NA	NA	NA	NA	NA	NA	NA	NA	NA	NA	NA	NA	NA	NA	NA	NA	NA	NA	NA	NA	NA	1
U112544_AMAROK	NA	NA	NA	NA	NA	NA	NA	NA	NA	NA	NA	NA	NA	NA	NA	NA	NA	NA	NA	NA	NA	NA	NA	NA	NA	NA	NA	NA	NA	NA	NA	NA	NA	NA	NA	NA	NA	NA	NA	NA	NA	NA	NA	NA	NA	NA	1
U112547_ARONDE	NA	NA	NA	NA	NA	NA	NA	NA	NA	NA	NA	NA	NA	NA	NA	NA	NA	NA	NA	NA	NA	NA	NA	NA	NA	NA	NA	NA	NA	NA	NA	NA	NA	NA	NA	NA	NA	NA	NA	NA	NA	NA	NA	NA	NA	NA	3
U112943_LORRAINE	NA	NA	NA	NA	NA	NA	NA	NA	NA	NA	NA	NA	NA	NA	NA	NA	NA	NA	NA	NA	NA	NA	NA	NA	NA	NA	NA	NA	NA	NA	NA	NA	NA	NA	NA	NA	NA	NA	NA	NA	NA	NA	NA	NA	NA	NA	1
U113096_BOSTON	NA	NA	NA	NA	NA	NA	NA	NA	NA	NA	NA	NA	NA	NA	NA	NA	NA	NA	NA	NA	NA	NA	NA	NA	NA	NA	NA	NA	NA	NA	NA	NA	NA	NA	NA	NA	NA	NA	NA	NA	NA	NA	NA	NA	NA	NA	1
U9000_80_30_VERSAILLES	NA	NA	NA	NA	NA	NA	NA	NA	NA	NA	NA	NA	NA	NA	NA	NA	NA	NA	NA	NA	NA	NA	NA	NA	NA	NA	NA	NA	NA	NA	NA	NA	NA	NA	NA	NA	NA	NA	NA	NA	NA	NA	NA	NA	NA	NA	1
U9001_BERSEE	NA	NA	NA	NA	NA	NA	NA	NA	NA	NA	NA	NA	NA	NA	NA	NA	NA	NA	NA	NA	NA	NA	NA	NA	NA	NA	NA	NA	NA	NA	NA	NA	NA	NA	NA	NA	NA	NA	NA	NA	NA	NA	NA	NA	NA	NA	2
U9002_BILBO	NA	NA	NA	NA	NA	NA	NA	NA	NA	NA	NA	NA	NA	NA	NA	NA	NA	NA	NA	NA	NA	NA	NA	NA	NA	NA	NA	NA	NA	NA	NA	NA	NA	NA	NA	NA	NA	NA	NA	NA	NA	NA	NA	NA	NA	NA	1
U9003_CARSTENS_V	NA	NA	NA	NA	NA	NA	NA	NA	NA	NA	NA	NA	NA	NA	NA	NA	NA	NA	NA	NA	NA	NA	NA	NA	NA	NA	NA	NA	NA	NA	NA	NA	NA	NA	NA	NA	NA	NA	NA	NA	NA	NA	NA	NA	NA	NA	1
U9004_CARSTENS_VIII	NA	NA	NA	NA	NA	NA	NA	NA	NA	NA	NA	NA	NA	NA	NA	NA	NA	NA	NA	NA	NA	NA	NA	NA	NA	NA	NA	NA	NA	NA	NA	NA	NA	NA	NA	NA	NA	NA	NA	NA	NA	NA	NA	NA	NA	NA	3
U9005_CLEO	NA	NA	NA	NA	NA	NA	NA	NA	NA	NA	NA	NA	NA	NA	NA	NA	NA	NA	NA	NA	NA	NA	NA	NA	NA	NA	NA	NA	NA	NA	NA	NA	NA	NA	NA	NA	NA	NA	NA	NA	NA	NA	NA	NA	NA	NA	1
U9006_DW929620-511	NA	NA	NA	NA	NA	NA	NA	NA	NA	NA	NA	NA	NA	NA	NA	NA	NA	NA	NA	NA	NA	NA	NA	NA	NA	NA	NA	NA	NA	NA	NA	NA	NA	NA	NA	NA	NA	NA	NA	NA	NA	NA	NA	NA	NA	NA	1
U9007_DW930861-509	NA	NA	NA	NA	NA	NA	NA	NA	NA	NA	NA	NA	NA	NA	NA	NA	NA	NA	NA	NA	NA	NA	NA	NA	NA	NA	NA	NA	NA	NA	NA	NA	NA	NA	NA	NA	NA	NA	NA	NA	NA	NA	NA	NA	NA	NA	1
U9008_ELYSEE	NA	NA	NA	NA	NA	NA	NA	NA	NA	NA	NA	NA	NA	NA	NA	NA	NA	NA	NA	NA	NA	NA	NA	NA	NA	NA	NA	NA	NA	NA	NA	NA	NA	NA	NA	NA	NA	NA	NA	NA	NA	NA	NA	NA	NA	NA	1
U9009_HEINE_VII	NA	NA	NA	NA	NA	NA	NA	NA	NA	NA	NA	NA	NA	NA	NA	NA	NA	NA	NA	NA	NA	NA	NA	NA	NA	NA	NA	NA	NA	NA	NA	NA	NA	NA	NA	NA	NA	NA	NA	NA	NA	NA	NA	NA	NA	NA	1
U9010_HEINES_110	NA	NA	NA	NA	NA	NA	NA	NA	NA	NA	NA	NA	NA	NA	NA	NA	NA	NA	NA	NA	NA	NA	NA	NA	NA	NA	NA	NA	NA	NA	NA	NA	NA	NA	NA	NA	NA	NA	NA	NA	NA	NA	NA	NA	NA	NA	1
U9011_HEINES_PEKO	NA	NA	NA	NA	NA	NA	NA	NA	NA	NA	NA	NA	NA	NA	NA	NA	NA	NA	NA	NA	NA	NA	NA	NA	NA	NA	NA	NA	NA	NA	NA	NA	NA	NA	NA	NA	NA	NA	NA	NA	NA	NA	NA	NA	NA	NA	3
U9012_HOLDFAST	NA	NA	NA	NA	NA	NA	NA	NA	NA	NA	NA	NA	NA	NA	NA	NA	NA	NA	NA	NA	NA	NA	NA	NA	NA	NA	NA	NA	NA	NA	NA	NA	NA	NA	NA	NA	NA	NA	NA	NA	NA	NA	NA	NA	NA	NA	1
U9013_HYBRID_46	NA	NA	NA	NA	NA	NA	NA	NA	NA	NA	NA	NA	NA	NA	NA	NA	NA	NA	NA	NA	NA	NA	NA	NA	NA	NA	NA	NA	NA	NA	NA	NA	NA	NA	NA	NA	NA	NA	NA	NA	NA	NA	NA	NA	NA	NA	1
U9014_HYBRIDE_DU_JONCQUOIS	NA	NA	NA	NA	NA	NA	NA	NA	NA	NA	NA	NA	NA	NA	NA	NA	NA	NA	NA	NA	NA	NA	NA	NA	NA	NA	NA	NA	NA	NA	NA	NA	NA	NA	NA	NA	NA	NA	NA	NA	NA	NA	NA	NA	NA	NA	1
U9015_JUFY_I	NA	NA	NA	NA	NA	NA	NA	NA	NA	NA	NA	NA	NA	NA	NA	NA	NA	NA	NA	NA	NA	NA	NA	NA	NA	NA	NA	NA	NA	NA	NA	NA	NA	NA	NA	NA	NA	NA	NA	NA	NA	NA	NA	NA	NA	NA	3
U9016_KOGA_1	NA	NA	NA	NA	NA	NA	NA	NA	NA	NA	NA	NA	NA	NA	NA	NA	NA	NA	NA	NA	NA	NA	NA	NA	NA	NA	NA	NA	NA	NA	NA	NA	NA	NA	NA	NA	NA	NA	NA	NA	NA	NA	NA	NA	NA	NA	3
U9017_KOGA_II	NA	NA	NA	NA	NA	NA	NA	NA	NA	NA	NA	NA	NA	NA	NA	NA	NA	NA	NA	NA	NA	NA	NA	NA	NA	NA	NA	NA	NA	NA	NA	NA	NA	NA	NA	NA	NA	NA	NA	NA	NA	NA	NA	NA	NA	NA	3
U9018_KRANICH	NA	NA	NA	NA	NA	NA	NA	NA	NA	NA	NA	NA	NA	NA	NA	NA	NA	NA	NA	NA	NA	NA	NA	NA	NA	NA	NA	NA	NA	NA	NA	NA	NA	NA	NA	NA	NA	NA	NA	NA	NA	NA	NA	NA	NA	NA	1
U9019_KRONJUWEL	NA	NA	NA	NA	NA	NA	NA	NA	NA	NA	NA	NA	NA	NA	NA	NA	NA	NA	NA	NA	NA	NA	NA	NA	NA	NA	NA	NA	NA	NA	NA	NA	NA	NA	NA	NA	NA	NA	NA	NA	NA	NA	NA	NA	NA	NA	1
U9020_MARNE_DESPREZ	NA	NA	NA	NA	NA	NA	NA	NA	NA	NA	NA	NA	NA	NA	NA	NA	NA	NA	NA	NA	NA	NA	NA	NA	NA	NA	NA	NA	NA	NA	NA	NA	NA	NA	NA	NA	NA	NA	NA	NA	NA	NA	NA	NA	NA	NA	1
U9021_MINISTER	NA	NA	NA	NA	NA	NA	NA	NA	NA	NA	NA	NA	NA	NA	NA	NA	NA	NA	NA	NA	NA	NA	NA	NA	NA	NA	NA	NA	NA	NA	NA	NA	NA	NA	NA	NA	NA	NA	NA	NA	NA	NA	NA	NA	NA	NA	1
U9022_NORD_DESPREZ	NA	NA	NA	NA	NA	NA	NA	NA	NA	NA	NA	NA	NA	NA	NA	NA	NA	NA	NA	NA	NA	NA	NA	NA	NA	NA	NA	NA	NA	NA	NA	NA	NA	NA	NA	NA	NA	NA	NA	NA	NA	NA	NA	NA	NA	NA	1
U9023_NSL_92-5719	NA	NA	NA	NA	NA	NA	NA	NA	NA	NA	NA	NA	NA	NA	NA	NA	NA	NA	NA	NA	NA	NA	NA	NA	NA	NA	NA	NA	NA	NA	NA	NA	NA	NA	NA	NA	NA	NA	NA	NA	NA	NA	NA	NA	NA	NA	1
U9024_NSL_93-5372	NA	NA	NA	NA	NA	NA	NA	NA	NA	NA	NA	NA	NA	NA	NA	NA	NA	NA	NA	NA	NA	NA	NA	NA	NA	NA	NA	NA	NA	NA	NA	NA	NA	NA	NA	NA	NA	NA	NA	NA	NA	NA	NA	NA	NA	NA	1
U9025_NSL_94-5130	NA	NA	NA	NA	NA	NA	NA	NA	NA	NA	NA	NA	NA	NA	NA	NA	NA	NA	NA	NA	NA	NA	NA	NA	NA	NA	NA	NA	NA	NA	NA	NA	NA	NA	NA	NA	NA	NA	NA	NA	NA	NA	NA	NA	NA	NA	1
U9026_NSL_94-6897	NA	NA	NA	NA	NA	NA	NA	NA	NA	NA	NA	NA	NA	NA	NA	NA	NA	NA	NA	NA	NA	NA	NA	NA	NA	NA	NA	NA	NA	NA	NA	NA	NA	NA	NA	NA	NA	NA	NA	NA	NA	NA	NA	NA	NA	NA	1
U9027_NSL_WW13	NA	NA	NA	NA	NA	NA	NA	NA	NA	NA	NA	NA	NA	NA	NA	NA	NA	NA	NA	NA	NA	NA	NA	NA	NA	NA	NA	NA	NA	NA	NA	NA	NA	NA	NA	NA	NA	NA	NA	NA	NA	NA	NA	NA	NA	NA	1
U9028_OBELISK	NA	NA	NA	NA	NA	NA	NA	NA	NA	NA	NA	NA	NA	NA	NA	NA	NA	NA	NA	NA	NA	NA	NA	NA	NA	NA	NA	NA	NA	NA	NA	NA	NA	NA	NA	NA	NA	NA	NA	NA	NA	NA	NA	NA	NA	NA	1
U9030_PROFESSEUR_DELOS	NA	NA	NA	NA	NA	NA	NA	NA	NA	NA	NA	NA	NA	NA	NA	NA	NA	NA	NA	NA	NA	NA	NA	NA	NA	NA	NA	NA	NA	NA	NA	NA	NA	NA	NA	NA	NA	NA	NA	NA	NA	NA	NA	NA	NA	NA	1
U9031_PROFESSEUR_MARCHAL	NA	NA	NA	NA	NA	NA	NA	NA	NA	NA	NA	NA	NA	NA	NA	NA	NA	NA	NA	NA	NA	NA	NA	NA	NA	NA	NA	NA	NA	NA	NA	NA	NA	NA	NA	NA	NA	NA	NA	NA	NA	NA	NA	NA	NA	NA	1
U9032_RIEBESEL_57/41	NA	NA	NA	NA	NA	NA	NA	NA	NA	NA	NA	NA	NA	NA	NA	NA	NA	NA	NA	NA	NA	NA	NA	NA	NA	NA	NA	NA	NA	NA	NA	NA	NA	NA	NA	NA	NA	NA	NA	NA	NA	NA	NA	NA	NA	NA	1
U9033_STELLA	NA	NA	NA	NA	NA	NA	NA	NA	NA	NA	NA	NA	NA	NA	NA	NA	NA	NA	NA	NA	NA	NA	NA	NA	NA	NA	NA	NA	NA	NA	NA	NA	NA	NA	NA	NA	NA	NA	NA	NA	NA	NA	NA	NA	NA	NA	2
U9034_TADEPI	NA	NA	NA	NA	NA	NA	NA	NA	NA	NA	NA	NA	NA	NA	NA	NA	NA	NA	NA	NA	NA	NA	NA	NA	NA	NA	NA	NA	NA	NA	NA	NA	NA	NA	NA	NA	NA	NA	NA	NA	NA	NA	NA	NA	NA	NA	1
U9036_THATCHER	NA	NA	NA	NA	NA	NA	NA	NA	NA	NA	NA	NA	NA	NA	NA	NA	NA	NA	NA	NA	NA	NA	NA	NA	NA	NA	NA	NA	NA	NA	NA	NA	NA	NA	NA	NA	NA	NA	NA	NA	NA	NA	NA	NA	NA	NA	3
U9038_VILMORIN_23	NA	NA	NA	NA	NA	NA	NA	NA	NA	NA	NA	NA	NA	NA	NA	NA	NA	NA	NA	NA	NA	NA	NA	NA	NA	NA	NA	NA	NA	NA	NA	NA	NA	NA	NA	NA	NA	NA	NA	NA	NA	NA	NA	NA	NA	NA	1
U9039_VILMORIN_27	NA	NA	NA	NA	NA	NA	NA	NA	NA	NA	NA	NA	NA	NA	NA	NA	NA	NA	NA	NA	NA	NA	NA	NA	NA	NA	NA	NA	NA	NA	NA	NA	NA	NA	NA	NA	NA	NA	NA	NA	NA	NA	NA	NA	NA	NA	1
U9040_VILMORIN_29	NA	NA	NA	NA	NA	NA	NA	NA	NA	NA	NA	NA	NA	NA	NA	NA	NA	NA	NA	NA	NA	NA	NA	NA	NA	NA	NA	NA	NA	NA	NA	NA	NA	NA	NA	NA	NA	NA	NA	NA	NA	NA	NA	NA	NA	NA	1
U9041_VPM1	NA	NA	NA	NA	NA	NA	NA	NA	NA	NA	NA	NA	NA	NA	NA	NA	NA	NA	NA	NA	NA	NA	NA	NA	NA	NA	NA	NA	NA	NA	NA	NA	NA	NA	NA	NA	NA	NA	NA	NA	NA	NA	NA	NA	NA	NA	1
U9042_WH929623-5	NA	NA	NA	NA	NA	NA	NA	NA	NA	NA	NA	NA	NA	NA	NA	NA	NA	NA	NA	NA	NA	NA	NA	NA	NA	NA	NA	NA	NA	NA	NA	NA	NA	NA	NA	NA	NA	NA	NA	NA	NA	NA	NA	NA	NA	NA	1
U9043_YEOMAN	NA	NA	NA	NA	NA	NA	NA	NA	NA	NA	NA	NA	NA	NA	NA	NA	NA	NA	NA	NA	NA	NA	NA	NA	NA	NA	NA	NA	NA	NA	NA	NA	NA	NA	NA	NA	NA	NA	NA	NA	NA	NA	NA	NA	NA	NA	1
W10_MILDRESS	NA	NA	NA	NA	NA	NA	NA	NA	NA	NA	NA	NA	NA	NA	NA	NA	NA	NA	NA	NA	NA	NA	NA	NA	NA	NA	NA	NA	NA	NA	NA	NA	NA	NA	NA	NA	NA	NA	NA	NA	NA	NA	NA	NA	NA	NA	1
W1003_VIVANT	5	4	1	5	1	NA	6	NA	6	5	1	NA	3	1	2	5	4	1	5	4	3	1	7	3	3	3	1	NA	5	NA	NA	3	2	NA	NA	9	1	3	1	1	1	2	5	2	1	4	1
W1008_JACADI	NA	NA	NA	NA	NA	NA	NA	NA	NA	NA	NA	NA	NA	NA	NA	NA	NA	NA	NA	NA	NA	NA	NA	NA	NA	NA	NA	NA	NA	NA	NA	NA	NA	NA	NA	NA	NA	NA	NA	NA	NA	NA	NA	NA	NA	NA	1
W1014_BANKER	4	7	1	8	1	NA	8	NA	8	6	9	NA	5	1	2	2	5	1	5	6	5	3	3	5	7	3	5	NA	8	5	4	4	2	NA	NA	5	1	3	1	1	1	1	5	2	2	3	1
W1019_TEMPLE	3	4	1	5	1	NA	8	NA	7	6	6	NA	4	1	2	2	4	1	5	6	5	4	5	4	7	3	5	NA	7	3	3	6	2	NA	NA	7	1	3	7	1	1	2	5	2	2	4	1
W1020_TILBURI	NA	7	NA	6	1	NA	6	NA	6	5	1	NA	6	1	3	NA	NA	1	5	3	NA	NA	NA	NA	NA	5	7	NA	NA	NA	NA	NA	2	NA	NA	7	1	NA	NA	NA	NA	NA	NA	NA	NA	NA	1
W1028_TEMPEST	2	7	1	6	1	NA	7	NA	6	5	4	NA	4	3	2	1	4	1	5	4	4	2	6	5	7	3	5	NA	6	4	4	7	2	NA	NA	5	1	3	1	1	1	2	1	2	2	2	1
W1029_BLAZE	NA	NA	NA	NA	NA	NA	NA	NA	NA	NA	NA	NA	NA	NA	NA	NA	NA	NA	NA	NA	NA	NA	NA	NA	NA	NA	NA	NA	NA	NA	NA	NA	NA	NA	NA	NA	NA	NA	NA	NA	NA	NA	NA	NA	NA	NA	1
W103_MARIS_FREEMAN	NA	5	NA	NA	4	NA	NA	5	7	7	3	NA	NA	3	2	NA	NA	NA	NA	5	4	3	4	5	NA	4	3	NA	3	3	NA	NA	2	NA	7	5	1	NA	NA	NA	NA	NA	NA	NA	NA	NA	1
W1030_CANTATA	2	4	1	5	2	NA	6	NA	6	4	7	NA	3	1	2	3	6	1	5	7	5	3	5	3	7	5	7	NA	5	3	3	5	2	NA	NA	7	1	1	7	1	1	1	5	2	1	2	1
W1031_FALSTAFF	3	6	1	5	3	NA	8	NA	8	6	4	NA	2	1	2	2	5	1	5	5	5	3	5	4	8	3	5	NA	5	4	4	3	2	NA	NA	7	1	3	7	1	1	2	1	2	2	2	1
W1033_SAVANNAH	2	6	1	6	2	NA	7	NA	7	6	6	NA	3	1	2	2	4	1	5	4	4	3	4	3	7	3	5	NA	5	3	3	6	2	NA	NA	3	1	3	1	1	1	1	1	1	2	2	1
W1035_MAVERICK	3	5	1	5	1	NA	7	NA	7	5	9	NA	5	1	2	2	4	1	5	5	5	2	6	3	7	3	7	NA	4	4	3	5	2	NA	NA	7	1	1	7	1	1	2	5	2	2	4	1
W1039_CHAUCER	2	5	1	5	2	NA	7	NA	7	5	8	NA	4	1	2	2	4	1	5	5	2	3	5	4	8	5	4	NA	4	4	5	6	2	NA	NA	9	1	3	1	1	1	1	5	2	2	5	1
W1040_WESTON	NA	NA	NA	NA	NA	NA	NA	NA	NA	NA	NA	NA	NA	NA	NA	NA	NA	NA	NA	NA	NA	NA	NA	NA	NA	NA	NA	NA	NA	NA	NA	NA	NA	NA	NA	NA	NA	NA	NA	NA	NA	NA	NA	NA	NA	NA	1
W1044_BUCCANEER	3	5	3	7	1	NA	8	NA	8	6	3	NA	3	2	2	4	6	1	4	4	5	3	5	5	7	3	4	NA	5	5	5	3	2	NA	NA	6	1	3	1	1	1	2	5	2	2	2	1
W1046_OBERON	3	5	1	7	1	NA	8	NA	7	5	7	NA	2	1	2	2	4	1	4	5	3	2	7	5	4	9	7	NA	5	4	5	3	2	NA	NA	5	1	3	1	4	1	2	1	2	2	1	1
W1047_KRAKATOA	1	6	1	4	2	NA	8	NA	8	6	5	NA	3	1	2	3	4	1	5	3	4	3	5	4	7	3	5	NA	8	5	2	4	2	NA	NA	7	1	3	1	1	1	1	1	1	2	3	1
W1048_WELLINGTON	5	5	1	7	1	NA	8	NA	8	7	2	NA	4	2	2	3	6	1	6	4	7	4	3	2	8	3	4	NA	7	5	5	3	2	NA	NA	5	1	3	1	2	1	2	1	2	2	2	1
W105_MARIS_MARKSMAN	NA	3	NA	NA	3	NA	NA	5	7	7	NA	NA	NA	3	2	NA	NA	NA	NA	5	3	1	NA	5	NA	3	3	NA	NA	NA	NA	NA	2	NA	NA	6	1	NA	NA	NA	NA	NA	NA	NA	NA	NA	1
W1062_SHANGO	2	7	1	6	3	NA	6	7	7	7	7	NA	5	1	2	3	2	2	7	5	4	3	5	5	7	9	4	NA	5	3	NA	7	NA	NA	NA	NA	1	3	1	4	1	2	5	2	1	2	1
W1070_CLAIRE	5	6	1	6	1	NA	8	NA	8	7	1	NA	5	1	2	3	3	1	5	3	5	3	6	3	6	5	5	NA	4	5	3	6	2	NA	NA	9	2	3	4	1	1	2	5	2	2	4	2
W1078_MARSHAL	7	6	1	8	1	NA	8	NA	8	6	8	NA	3	2	2	2	3	1	6	4	5	2	5	4	7	3	4	NA	6	4	6	5	2	NA	NA	5	1	3	1	1	1	1	1	1	2	6	NA
W1088_ROSETTE	9	5	1	7	1	NA	7	NA	7	7	5	NA	5	1	2	2	4	1	5	3	2	2	7	3	4	3	6	NA	3	4	3	6	2	NA	NA	9	1	3	4	4	1	2	5	2	2	4	1
W109_MEGA	NA	NA	NA	NA	NA	NA	NA	NA	NA	NA	NA	NA	NA	NA	NA	NA	NA	NA	NA	NA	NA	NA	NA	NA	NA	NA	NA	NA	NA	NA	NA	NA	NA	NA	NA	NA	NA	NA	NA	NA	NA	NA	NA	NA	NA	NA	1
W1092_SHAMROCK	7	5	1	5	2	NA	2	NA	1	1	9	NA	3	2	2	3	4	1	4	4	3	2	7	7	7	3	4	NA	6	3	5	1	2	NA	NA	8	1	3	7	4	1	1	5	1	2	1	1
W110_CARIBO	NA	NA	NA	NA	NA	NA	NA	NA	NA	NA	NA	NA	NA	NA	NA	NA	NA	NA	NA	NA	NA	NA	NA	NA	NA	NA	NA	NA	NA	NA	NA	NA	NA	NA	NA	NA	NA	NA	NA	NA	NA	NA	NA	NA	NA	NA	1
W1100_BUCHAN	5	5	1	7	1	NA	8	NA	8	7	1	NA	3	2	2	3	4	1	5	3	4	4	6	4	7	3	5	NA	7	5	6	5	2	NA	NA	6	1	3	1	1	1	2	1	1	1	3	1
W1108_DATUM	5	6	1	6	1	NA	7	NA	7	7	2	NA	4	1	2	3	4	1	4	3	5	4	3	5	7	9	5	NA	5	5	3	7	2	NA	NA	9	1	NA	NA	NA	NA	NA	NA	NA	NA	NA	1
W111_ATOU	NA	NA	NA	NA	NA	NA	NA	NA	NA	NA	NA	NA	NA	NA	NA	NA	NA	NA	NA	NA	NA	NA	NA	NA	NA	NA	NA	NA	NA	NA	NA	NA	NA	NA	NA	NA	NA	NA	NA	NA	NA	NA	NA	NA	NA	NA	1
W1111_AARDVARK	5	5	1	5	1	NA	8	NA	8	7	6	NA	3	2	2	3	4	1	5	3	6	3	6	4	7	8	6	NA	7	4	4	7	2	NA	NA	7	2	3	6	1	1	2	3	2	2	4	2
W1115_DICKINS	5	5	6	7	2	NA	6	NA	7	4	4	NA	5	1	2	4	6	1	5	4	5	3	5	2	7	8	7	NA	5	3	3	4	2	NA	NA	9	1	NA	NA	NA	NA	NA	NA	NA	NA	NA	1
W1120_FLAIR	NA	NA	NA	NA	NA	NA	NA	NA	NA	NA	NA	NA	NA	NA	NA	NA	NA	NA	NA	NA	NA	NA	NA	NA	NA	NA	NA	NA	NA	NA	NA	NA	NA	NA	NA	NA	NA	NA	NA	NA	NA	NA	NA	NA	NA	NA	1
W1122_ATOLL*	NA	NA	NA	NA	NA	NA	NA	NA	NA	NA	NA	NA	NA	2	2	NA	NA	NA	NA	NA	NA	NA	NA	NA	NA	NA	NA	NA	NA	NA	NA	NA	2	NA	NA	NA	1	NA	NA	NA	NA	NA	NA	NA	NA	NA	1
W1126_ECLIPSE	3	6	1	6	1	NA	7	NA	7	7	1	NA	4	1	2	3	5	1	5	1	6	4	3	4	7	3	5	NA	5	6	4	5	2	NA	NA	6	1	NA	NA	NA	NA	NA	NA	NA	NA	NA	1
W1133_AGAMI	7	5	1	6	2	NA	8	NA	7	7	3	NA	3	1	2	4	5	1	4	3	5	4	4	4	7	3	4	NA	6	5	5	4	2	NA	NA	2	1	NA	NA	NA	NA	NA	NA	NA	NA	NA	1
W1137_BROILER	5	3	1	6	1	NA	8	NA	8	7	9	NA	2	1	2	3	6	2	5	5	3	4	6	3	7	8	7	NA	4	3	4	5	2	NA	NA	3	1	NA	NA	NA	NA	NA	NA	NA	NA	NA	1
W1147_NAPIER	5	6	3	6	3	NA	8	NA	7	7	3	NA	3	1	2	2	3	1	6	3	4	3	5	5	7	7	5	NA	6	4	5	8	2	NA	NA	5	1	NA	NA	NA	NA	NA	NA	NA	NA	NA	1
W1149_WICKHAM	6	6	1	7	1	NA	8	NA	7	7	2	NA	3	1	2	1	3	1	4	4	4	3	5	4	7	8	6	NA	5	3	5	7	2	NA	NA	5	1	NA	NA	NA	NA	NA	NA	NA	NA	NA	1
W1151_CHICAGO	5	6	1	7	1	NA	8	NA	7	7	1	NA	3	1	2	3	5	1	5	3	4	4	5	4	6	3	4	NA	5	5	5	4	2	NA	NA	5	1	NA	NA	NA	NA	NA	NA	NA	NA	NA	1
W1152_EXPLOSIV	4	5	3	5	2	NA	7	NA	7	7	1	NA	3	1	2	4	5	1	6	3	4	4	6	3	7	8	4	NA	3	5	4	3	2	NA	NA	9	1	NA	NA	NA	NA	NA	NA	NA	NA	NA	1
W1153_GENGHIS	2	6	1	7	1	NA	7	NA	7	8	9	NA	3	1	2	3	3	1	7	4	5	3	5	5	7	8	5	NA	7	5	6	6	2	NA	NA	5	1	NA	NA	NA	NA	NA	NA	NA	NA	NA	1
W1155_DENVER*	5	5	3	5	2	NA	7	NA	7	7	3	NA	2	1	2	4	7	2	5	4	5	4	5	5	8	3	4	NA	5	5	5	4	2	NA	NA	5	1	NA	NA	NA	NA	NA	NA	NA	NA	NA	1
W1156_BRANDO	7	6	1	6	1	NA	7	NA	7	7	8	NA	3	1	2	4	6	1	5	3	4	4	5	4	8	7	4	NA	4	4	3	6	2	NA	NA	6	1	NA	NA	NA	NA	NA	NA	NA	NA	NA	1
W1157_RANGER	3	6	1	6	2	NA	7	NA	7	7	8	NA	3	1	2	4	4	1	6	3	4	4	5	5	7	8	4	NA	5	5	3	6	2	NA	NA	9	1	NA	NA	NA	NA	NA	NA	NA	NA	NA	1
W1161_DERWENT*	NA	NA	NA	NA	NA	NA	NA	NA	NA	NA	NA	NA	NA	NA	NA	NA	NA	NA	NA	NA	NA	NA	NA	NA	NA	NA	NA	NA	NA	NA	NA	NA	NA	NA	NA	NA	NA	NA	NA	NA	NA	NA	NA	NA	NA	NA	1
W1169_MEXICO	NA	NA	NA	NA	NA	NA	NA	NA	NA	NA	NA	NA	NA	NA	NA	NA	NA	NA	NA	NA	NA	NA	NA	NA	NA	NA	NA	NA	NA	NA	NA	NA	NA	NA	NA	NA	NA	NA	NA	NA	NA	NA	NA	NA	NA	NA	1
W1184_ARLINGTON	NA	NA	NA	NA	NA	NA	NA	NA	NA	NA	NA	NA	NA	NA	NA	NA	NA	NA	NA	NA	NA	NA	NA	NA	NA	NA	NA	NA	NA	NA	NA	NA	NA	NA	NA	NA	NA	NA	NA	NA	NA	NA	NA	NA	NA	NA	1
W1195_VERDON	NA	NA	NA	NA	NA	NA	NA	NA	NA	NA	NA	NA	NA	NA	NA	NA	NA	NA	NA	NA	NA	NA	NA	NA	NA	NA	NA	NA	NA	NA	NA	NA	NA	NA	NA	NA	NA	NA	NA	NA	NA	NA	NA	NA	NA	NA	1
W1196_ELECTRON	NA	NA	NA	NA	NA	NA	NA	NA	NA	NA	NA	NA	NA	NA	NA	NA	NA	NA	NA	NA	NA	NA	NA	NA	NA	NA	NA	NA	NA	NA	NA	NA	NA	NA	NA	NA	NA	NA	NA	NA	NA	NA	NA	NA	NA	NA	1
W1197_DORIAL	NA	NA	NA	NA	NA	NA	NA	NA	NA	NA	NA	NA	NA	NA	NA	NA	NA	NA	NA	NA	NA	NA	NA	NA	NA	NA	NA	NA	NA	NA	NA	NA	NA	NA	NA	NA	NA	NA	NA	NA	NA	NA	NA	NA	NA	NA	1
W1199_MILESTONE	6	7	1	7	1	NA	8	NA	7	8	1	NA	3	1	2	3	5	1	7	3	4	5	5	3	5	3	4	NA	5	5	5	3	2	NA	NA	8	1	NA	NA	NA	NA	NA	NA	NA	NA	NA	1
W1200_OPTION	9	7	1	7	1	NA	7	NA	7	5	3	NA	3	1	2	2	5	1	6	4	5	5	3	4	6	3	4	NA	6	5	5	4	2	NA	NA	9	1	NA	NA	NA	NA	NA	NA	NA	NA	NA	1
W1201_REYDON	7	7	1	7	1	NA	7	NA	6	7	3	NA	3	1	2	3	4	1	5	4	5	5	5	3	7	3	4	NA	7	5	5	5	2	NA	NA	5	1	NA	NA	NA	NA	NA	NA	NA	NA	NA	1
W1202_OXBOW	9	5	7	8	2	NA	6	NA	5	4	7	NA	3	1	2	2	5	1	5	4	4	3	5	4	5	5	4	NA	6	5	5	5	2	NA	NA	9	1	NA	NA	NA	NA	NA	NA	NA	NA	NA	1
W1204_SLADE	5	5	7	7	1	NA	5	NA	5	3	3	NA	3	1	2	3	5	1	5	3	4	4	7	3	5	3	7	NA	5	3	6	3	2	NA	NA	9	1	NA	NA	NA	NA	NA	NA	NA	NA	NA	1
W1205_POTENT	7	6	1	7	1	NA	8	NA	8	8	3	NA	3	1	2	1	3	1	5	5	5	6	5	5	7	7	5	NA	8	5	5	6	2	NA	NA	5	1	NA	NA	NA	NA	NA	NA	NA	NA	NA	1
W1206_GOLDLACE	7	7	1	7	1	NA	7	NA	7	5	7	NA	2	1	2	2	4	2	3	6	4	7	5	4	7	5	4	NA	7	3	5	3	2	NA	NA	4	1	NA	NA	NA	NA	NA	NA	NA	NA	NA	1
W1210_ORTON	7	6	1	6	2	NA	8	NA	7	8	9	NA	4	1	2	2	4	1	6	4	5	6	3	4	5	9	4	NA	7	5	5	5	2	NA	NA	9	1	NA	NA	NA	NA	NA	NA	NA	NA	NA	1
W1211_ODYSSEY	5	7	1	7	1	NA	8	NA	8	8	7	NA	3	1	2	3	7	1	5	5	6	6	3	3	7	3	4	NA	8	5	6	3	2	NA	NA	3	1	NA	NA	NA	NA	NA	NA	NA	NA	NA	1
W1213_EXSEPT	5	7	1	8	1	NA	7	NA	7	7	7	NA	3	1	2	1	3	1	6	4	5	5	5	4	5	3	5	NA	5	3	5	4	2	NA	NA	9	1	NA	NA	NA	NA	NA	NA	NA	NA	NA	1
W1220_DEBEN	4	5	1	6	1	NA	7	NA	6	7	3	NA	4	1	2	3	5	1	5	3	4	5	5	4	7	3	7	NA	4	3	7	6	2	NA	NA	8	1	NA	NA	NA	NA	NA	NA	NA	NA	NA	1
W1222_ARRIVA	7	6	1	6	1	NA	7	NA	7	8	9	NA	2	1	2	3	4	1	5	3	5	5	5	5	7	5	5	NA	7	5	4	5	2	NA	NA	5	1	NA	NA	NA	NA	NA	NA	NA	NA	NA	1
W1223_CANTERBURY	9	5	3	7	1	NA	8	NA	8	7	5	NA	2	1	2	2	5	1	5	5	4	6	5	5	5	3	4	NA	8	5	7	4	2	NA	NA	2	1	NA	NA	NA	NA	NA	NA	NA	NA	NA	1
W1224_CYBER	7	8	1	7	1	NA	9	NA	8	8	1	NA	3	1	2	2	5	1	6	5	5	4	3	4	5	3	5	NA	5	4	5	6	2	NA	NA	5	1	NA	NA	NA	NA	NA	NA	NA	NA	NA	1
W1226_TRAVIX	7	7	1	7	1	NA	8	NA	7	7	9	NA	4	1	2	2	4	1	6	5	5	5	5	4	7	7	5	NA	6	5	5	6	2	NA	NA	4	1	NA	NA	NA	NA	NA	NA	NA	NA	NA	1
W1227_BISCAY	7	7	1	7	2	NA	8	NA	8	7	7	NA	3	1	2	2	5	1	5	3	5	5	5	3	7	7	4	NA	6	5	5	3	2	NA	NA	4	1	NA	NA	NA	NA	NA	NA	NA	NA	NA	1
W1233_ARK	4	3	3	6	1	NA	8	NA	8	8	1	NA	3	1	2	4	5	1	5	4	3	2	5	3	7	3	4	NA	2	5	2	4	2	NA	NA	4	1	NA	NA	NA	NA	NA	NA	NA	NA	NA	1
W1234_TANKER	9	6	1	7	1	NA	7	NA	7	7	4	NA	2	1	2	2	3	1	6	7	5	5	5	4	6	3	5	NA	5	4	6	5	2	NA	NA	4	1	NA	NA	NA	NA	NA	NA	NA	NA	NA	1
W1235_EPOCH	8	7	1	7	2	NA	8	NA	7	7	5	NA	2	1	2	2	2	1	5	5	3	3	7	6	7	5	5	NA	3	3	3	4	2	NA	NA	5	1	NA	NA	NA	NA	NA	NA	NA	NA	NA	1
W1240_NEXUS	9	3	1	6	2	NA	8	NA	7	7	7	NA	2	1	2	2	5	1	5	5	4	5	5	4	5	5	4	NA	8	5	6	3	2	NA	NA	3	1	NA	NA	NA	NA	NA	NA	NA	NA	NA	1
W1249_CHEQUER	9	8	1	8	2	NA	9	NA	8	9	8	NA	3	1	2	2	4	1	5	5	5	4	4	4	5	7	5	NA	5	5	5	4	2	NA	NA	5	1	NA	NA	NA	NA	NA	NA	NA	NA	NA	1
W1251_HARROW	9	8	1	8	2	NA	8	NA	8	8	4	NA	3	1	2	2	4	1	5	4	6	5	4	4	7	3	5	NA	5	4	4	5	2	NA	NA	5	1	NA	NA	NA	NA	NA	NA	NA	NA	NA	1
W1257_RICHMOND	3	4	1	7	2	NA	7	NA	6	6	2	NA	4	1	2	2	3	1	5	5	5	6	5	4	5	3	5	NA	7	5	6	3	2	NA	NA	3	1	NA	NA	NA	NA	NA	NA	NA	NA	NA	1
W1258_CHATSWORTH	7	6	1	8	1	NA	7	NA	7	6	1	NA	4	1	2	3	5	1	5	4	5	4	5	5	6	3	5	NA	7	5	6	4	2	NA	NA	9	1	NA	NA	NA	NA	NA	NA	NA	NA	NA	1
W1259_WOBURN	3	7	1	7	1	NA	7	NA	7	7	2	NA	5	1	2	2	4	1	5	5	4	5	5	4	7	3	4	NA	5	4	4	4	2	NA	NA	9	1	NA	NA	NA	NA	NA	NA	NA	NA	NA	1
W1262_MACRO	6	6	1	6	1	NA	6	NA	5	5	3	NA	4	1	2	3	9	1	5	5	6	7	3	4	7	3	5	NA	7	7	5	5	2	NA	NA	7	1	NA	NA	NA	NA	NA	NA	NA	NA	NA	1
W1263_FENDER	8	5	1	6	3	NA	7	NA	7	6	2	NA	4	1	2	2	5	1	5	5	5	5	5	4	6	3	4	NA	3	4	2	5	2	NA	NA	5	1	NA	NA	NA	NA	NA	NA	NA	NA	NA	1
W1266_ACCESS	5	7	1	8	2	NA	7	NA	7	7	5	NA	2	1	2	2	4	1	5	5	5	5	5	5	7	3	5	NA	5	4	4	3	2	NA	NA	4	1	NA	NA	NA	NA	NA	NA	NA	NA	NA	1
W1267_ANGLO	5	7	1	7	1	NA	9	NA	8	8	2	NA	2	1	2	2	6	1	5	6	5	5	6	3	5	5	5	NA	8	3	6	3	2	NA	NA	3	1	NA	NA	NA	NA	NA	NA	NA	NA	NA	1
W1269_POSIT	1	6	1	7	1	NA	8	NA	7	7	4	NA	5	1	2	3	5	1	5	4	4	5	5	4	7	9	3	NA	5	3	6	3	2	NA	NA	9	1	NA	NA	NA	NA	NA	NA	NA	NA	NA	1
W1270_COMET	2	7	1	6	2	NA	6	NA	5	5	2	NA	3	1	2	3	5	1	5	5	4	4	7	3	5	3	7	NA	4	3	6	3	2	NA	NA	9	1	NA	NA	NA	NA	NA	NA	NA	NA	NA	1
W1271_FEAST	5	4	1	6	1	NA	7	NA	7	8	2	NA	5	1	2	2	6	1	6	6	6	5	5	4	6	3	5	NA	5	5	4	5	2	NA	NA	5	1	NA	NA	NA	NA	NA	NA	NA	NA	NA	1
W1272_RAMPART	5	7	1	7	2	NA	7	NA	6	6	8	NA	4	1	2	3	7	1	5	5	6	6	4	4	7	3	7	NA	6	7	5	6	2	NA	NA	5	1	NA	NA	NA	NA	NA	NA	NA	NA	NA	1
W1273_VAULT	8	4	1	7	1	NA	7	NA	7	7	4	NA	4	1	2	3	8	2	5	4	5	4	4	4	6	6	5	NA	7	5	6	4	2	NA	NA	5	1	NA	NA	NA	NA	NA	NA	NA	NA	NA	1
W1275_KEMPT	5	3	1	8	2	NA	6	NA	5	5	6	NA	4	1	2	2	3	1	5	5	4	6	5	3	7	7	4	NA	7	3	6	4	2	NA	NA	5	1	NA	NA	NA	NA	NA	NA	NA	NA	NA	1
W1276_ALCHEMIST	5	5	1	6	2	NA	8	NA	6	7	9	NA	4	1	2	2	6	1	5	5	5	6	4	5	6	8	4	NA	8	4	5	6	2	NA	NA	6	1	NA	NA	NA	NA	NA	NA	NA	NA	NA	1
W1277_FRELON	6	7	1	3	1	NA	7	3	6	4	NA	NA	4	1	3	NA	NA	2	6	5	5	4	NA	3	3	NA	3	NA	3	NA	NA	1	2	NA	NA	4	1	NA	NA	NA	NA	NA	NA	NA	NA	NA	1
W1278_PHLEBAS	2	5	1	8	1	NA	8	NA	7	8	9	NA	4	1	2	3	5	1	4	5	5	4	5	3	6	7	5	NA	3	5	2	5	2	NA	NA	5	2	NA	NA	NA	NA	NA	NA	NA	NA	NA	2
W1280_A13-98	1	NA	NA	NA	NA	NA	NA	NA	NA	NA	NA	NA	NA	1	2	NA	NA	NA	NA	NA	NA	NA	NA	NA	NA	NA	NA	NA	NA	NA	NA	NA	2	NA	NA	5	1	NA	NA	NA	NA	NA	NA	NA	NA	NA	1
W1281_XI19	1	6	1	7	2	NA	7	NA	7	8	1	NA	5	1	2	1	3	1	6	5	5	5	5	3	5	3	7	NA	6	5	6	5	2	NA	NA	7	2	NA	NA	NA	NA	NA	NA	NA	NA	NA	2
W1282_SOLSTICE*	7	5	1	5	2	NA	7	NA	6	4	3	NA	5	1	2	3	4	1	5	4	4	5	5	4	7	3	4	NA	5	4	4	5	2	NA	NA	9	1	NA	NA	NA	NA	NA	NA	NA	NA	NA	1
W1286_STORM	4	7	1	7	2	NA	8	NA	8	7	2	NA	4	1	2	2	4	1	5	5	4	4	6	3	4	7	3	NA	3	3	2	6	2	NA	NA	5	1	NA	NA	NA	NA	NA	NA	NA	NA	NA	1
W1292_VIRTUOSE	NA	NA	NA	NA	NA	NA	NA	NA	NA	NA	NA	NA	NA	NA	NA	NA	NA	NA	NA	NA	NA	NA	NA	NA	NA	NA	NA	NA	NA	NA	NA	NA	NA	NA	NA	NA	NA	NA	NA	NA	NA	NA	NA	NA	NA	NA	1
W1295_SABRE*	5	7	1	7	1	NA	8	NA	8	7	9	NA	3	1	2	2	7	1	5	4	6	5	5	3	6	3	5	NA	5	5	3	6	2	NA	NA	9	1	NA	NA	NA	NA	NA	NA	NA	NA	NA	1
W1300_WINDSOR	NA	NA	NA	NA	NA	NA	NA	NA	NA	NA	NA	NA	NA	NA	NA	NA	NA	NA	NA	NA	NA	NA	NA	NA	NA	NA	NA	NA	NA	NA	NA	NA	NA	NA	NA	NA	NA	NA	NA	NA	NA	NA	NA	NA	NA	NA	1
W1310_CAPNOR	NA	NA	NA	NA	NA	NA	NA	NA	NA	NA	NA	NA	NA	NA	NA	NA	NA	NA	NA	NA	NA	NA	NA	NA	NA	NA	NA	NA	NA	NA	NA	NA	NA	NA	NA	NA	NA	NA	NA	NA	NA	NA	NA	NA	NA	NA	1
W1321_PR21R60	NA	NA	NA	NA	NA	NA	NA	NA	NA	NA	NA	NA	NA	NA	NA	NA	NA	NA	NA	NA	NA	NA	NA	NA	NA	NA	NA	NA	NA	NA	NA	NA	NA	NA	NA	NA	NA	NA	NA	NA	NA	NA	NA	NA	NA	NA	1
W1326_TELLUS	2	5	1	5	2	NA	6	NA	6	5	1	NA	5	1	2	2	6	2	5	3	4	5	6	4	6	3	5	NA	5	6	5	3	2	NA	NA	9	1	NA	NA	NA	NA	NA	NA	NA	NA	NA	1
W1327_BRUNEL	8	4	1	4	1	NA	7	NA	6	7	1	NA	4	1	2	2	5	2	5	2	5	4	5	3	7	3	4	NA	6	5	5	5	2	NA	NA	9	1	NA	NA	NA	NA	NA	NA	NA	NA	NA	1
W1328_WIZARD***	9	5	1	5	3	NA	6	NA	6	4	1	NA	3	1	2	2	5	2	5	5	5	4	6	4	6	7	5	NA	7	4	5	4	2	NA	NA	9	1	NA	NA	NA	NA	NA	NA	NA	NA	NA	1
W1329_ZAKA	9	6	1	5	1	NA	8	NA	7	6	2	NA	2	1	2	2	6	2	4	6	4	3	4	3	7	3	5	NA	6	3	4	5	2	NA	NA	9	1	NA	NA	NA	NA	NA	NA	NA	NA	NA	1
W133_TALENT	NA	NA	NA	NA	NA	NA	NA	NA	NA	NA	NA	NA	NA	NA	NA	NA	NA	NA	NA	NA	NA	NA	NA	NA	NA	NA	NA	NA	NA	NA	NA	NA	NA	NA	NA	NA	NA	NA	NA	NA	NA	NA	NA	NA	NA	NA	1
W1330_ROBIGUS	5	5	1	5	3	NA	7	NA	6	7	1	NA	4	1	2	2	8	1	5	5	4	4	5	4	7	3	5	NA	5	5	5	3	2	NA	NA	9	1	NA	NA	NA	NA	NA	NA	NA	NA	NA	1
W1331_CONTEXT	8	5	1	5	1	NA	8	NA	8	8	8	NA	4	1	2	2	5	2	5	5	4	5	5	4	6	7	4	NA	7	4	5	5	2	NA	NA	8	1	NA	NA	NA	NA	NA	NA	NA	NA	NA	1
W1332_CONVOY	NA	3	1	5	1	NA	6	NA	6	5	2	NA	4	3	2	3	5	2	5	5	4	4	6	3	5	3	6	NA	5	4	5	4	2	NA	NA	9	1	NA	NA	NA	NA	NA	NA	NA	NA	NA	1
W1333_ASHANTI	3	7	1	5	1	NA	8	NA	8	8	9	NA	4	1	2	3	5	1	5	4	4	3	5	5	7	8	7	NA	4	5	2	5	2	NA	NA	5	1	NA	NA	NA	NA	NA	NA	NA	NA	NA	1
W1335_SCORPION_25	7	6	1	5	2	NA	8	NA	8	7	2	NA	6	1	2	2	3	1	4	5	3	5	6	4	7	3	7	NA	4	3	3	4	2	NA	NA	6	2	NA	NA	NA	NA	NA	NA	NA	NA	NA	2
W1336_WARLOCK_24	2	5	1	5	2	NA	8	NA	7	7	2	NA	5	1	2	2	3	2	5	4	5	5	5	4	7	3	7	NA	6	3	4	5	2	NA	NA	4	2	NA	NA	NA	NA	NA	NA	NA	NA	NA	2
W134_CLEMENT	NA	NA	NA	NA	NA	NA	NA	NA	NA	NA	NA	NA	NA	NA	NA	NA	NA	NA	NA	NA	NA	NA	NA	NA	NA	NA	NA	NA	NA	NA	NA	NA	NA	NA	NA	NA	NA	NA	NA	NA	NA	NA	NA	NA	NA	NA	1
W1343_CARLTON	5	6	1	5	4	NA	7	NA	6	5	6	NA	4	1	2	3	6	1	6	5	6	5	3	2	7	5	5	NA	6	6	3	4	2	NA	NA	9	1	NA	NA	NA	NA	NA	NA	NA	NA	NA	1
W1353_GOODWILL	1	5	1	5	1	NA	7	NA	6	6	1	NA	5	1	2	1	4	1	5	5	5	5	5	4	6	3	5	NA	5	4	4	4	2	NA	NA	7	1	NA	NA	NA	NA	NA	NA	NA	NA	NA	1
W1359_INSIGHT	8	4	1	5	1	NA	6	NA	6	5	1	NA	5	1	2	2	6	2	5	5	5	6	4	4	5	6	4	NA	6	5	4	3	2	NA	NA	8	1	NA	NA	NA	NA	NA	NA	NA	NA	NA	1
W1361_MALLET	8	7	1	5	1	NA	8	NA	7	7	9	NA	5	1	2	2	5	2	5	6	5	4	5	4	7	3	5	NA	6	5	4	4	2	NA	NA	6	1	NA	NA	NA	NA	NA	NA	NA	NA	NA	1
W1364_RIVET	7	6	1	5	1	NA	8	NA	7	8	3	NA	5	1	2	2	5	1	5	4	5	5	4	4	6	4	5	NA	6	4	3	4	2	NA	NA	8	1	NA	NA	NA	NA	NA	NA	NA	NA	NA	1
W1367_FIELDER	8	6	1	5	1	NA	8	NA	7	6	8	NA	4	1	2	2	3	1	6	6	5	6	5	5	7	3	5	NA	7	4	4	6	2	NA	NA	6	1	NA	NA	NA	NA	NA	NA	NA	NA	NA	1
W1370_HARBOUR	5	5	1	5	2	NA	6	NA	6	5	5	NA	3	1	2	2	5	2	4	5	5	5	5	4	7	3	4	NA	5	4	4	2	2	NA	NA	8	1	NA	NA	NA	NA	NA	NA	NA	NA	NA	1
W1376_EINSTEIN	2	3	1	4	1	NA	7	NA	6	4	9	NA	4	2	2	2	3	1	5	5	3	4	4	4	7	5	4	NA	6	3	6	4	2	NA	NA	6	1	NA	NA	NA	NA	NA	NA	NA	NA	NA	1
W1380_ARRAN	2	4	1	5	3	NA	5	NA	5	4	1	NA	5	1	2	2	5	1	7	4	5	6	4	4	7	9	4	NA	6	3	5	3	2	NA	NA	7	1	NA	NA	NA	NA	NA	NA	NA	NA	NA	1
W1383_CHARDONNAY	7	7	1	5	1	NA	7	NA	6	5	1	NA	5	1	2	2	4	1	5	5	5	5	5	3	7	5	5	NA	5	5	5	4	2	NA	NA	5	1	NA	NA	NA	NA	NA	NA	NA	NA	NA	1
W1388_CORDIALE	5	3	1	2	1	NA	7	NA	7	5	4	NA	2	1	2	2	5	2	4	5	3	4	6	5	7	3	5	NA	4	5	3	4	2	NA	NA	5	1	NA	NA	NA	NA	NA	NA	NA	NA	NA	1
W1392_QUEST	7	5	2	3	1	NA	7	NA	7	5	5	NA	3	2	3	3	6	2	5	5	5	5	5	5	6	3	4	NA	6	5	6	5	2	NA	NA	4	1	NA	NA	NA	NA	NA	NA	NA	NA	NA	1
W1395_SENATOR	7	7	2	3	1	NA	7	NA	7	6	1	NA	3	2	2	3	5	2	5	5	6	4	5	4	8	4	6	NA	5	5	5	6	NA	NA	NA	8	1	NA	NA	NA	NA	NA	NA	NA	NA	NA	1
W1400_FLAXEN	7	5	1	5	1	NA	7	NA	7	5	1	NA	4	1	2	3	6	1	5	5	5	5	5	5	9	3	4	NA	5	5	5	5	2	NA	NA	4	1	NA	NA	NA	NA	NA	NA	NA	NA	NA	1
W1407_AWARD	NA	5	1	4	1	NA	7	NA	7	7	1	NA	4	1	2	3	6	1	5	4	5	2	4	4	8	3	5	NA	4	5	3	5	2	NA	NA	6	1	NA	NA	NA	NA	NA	NA	NA	NA	NA	1
W1409_MAYFAIR	7	5	2	3	1	NA	7	NA	7	4	4	NA	4	1	2	2	4	2	5	5	4	5	5	5	6	6	5	NA	7	5	5	5	2	NA	NA	7	1	NA	NA	NA	NA	NA	NA	NA	NA	NA	1
W1411_DICKSON	2	4	1	2	5	NA	7	NA	7	6	5	NA	4	2	2	2	5	1	7	5	3	5	7	5	5	3	5	NA	9	5	5	5	2	NA	NA	7	1	NA	NA	NA	NA	NA	NA	NA	NA	NA	1
W1414_VECTOR	8	6	1	2	1	NA	9	NA	7	9	1	NA	3	2	2	3	7	1	7	3	3	3	5	5	7	3	5	NA	5	7	3	5	2	NA	NA	7	1	NA	NA	NA	NA	NA	NA	NA	NA	NA	1
W1415_SMUGGLER	9	5	2	3	1	NA	5	NA	6	5	1	NA	5	1	2	2	5	1	5	5	5	5	5	5	7	9	4	NA	4	4	5	5	2	NA	NA	4	1	NA	NA	NA	NA	NA	NA	NA	NA	NA	1
W1426_ISTABRAQ	1	5	1	3	1	NA	5	NA	5	4	1	NA	5	1	2	2	6	1	5	3	5	5	5	3	7	5	5	NA	6	5	4	4	2	NA	NA	7	1	NA	NA	NA	NA	NA	NA	NA	NA	NA	1
W1427_NIJINSKY	2	5	2	5	3	NA	6	NA	6	5	2	NA	4	1	2	3	5	2	6	4	4	5	4	3	6	4	4	NA	5	5	4	3	2	NA	NA	6	1	NA	NA	NA	NA	NA	NA	NA	NA	NA	1
W1428_SANCERRE	1	6	1	3	2	NA	6	NA	6	5	1	NA	5	1	2	3	5	2	5	5	4	5	5	5	6	5	4	NA	5	4	5	4	1	NA	NA	3	1	NA	NA	NA	NA	NA	NA	NA	NA	NA	1
W1429_ALSACE	1	5	2	5	1	NA	6	NA	5	7	1	NA	5	1	2	2	5	1	5	4	5	7	5	6	7	3	4	NA	5	5	6	6	2	NA	NA	3	1	NA	NA	NA	NA	NA	NA	NA	NA	NA	1
W1435_SW_TATAROS	8	5	2	5	2	NA	7	NA	6	5	5	NA	4	1	2	2	3	2	5	6	3	3	5	3	6	5	4	NA	4	5	3	7	2	NA	NA	5	1	NA	NA	NA	NA	NA	NA	NA	NA	NA	1
W1438_CAPHORN	NA	3	1	1	1	NA	9	NA	9	8	1	NA	3	2	2	1	3	1	NA	NA	3	3	5	5	5	3	5	NA	5	5	5	5	NA	NA	NA	NA	1	NA	NA	NA	NA	NA	NA	NA	NA	NA	1
W1439_DART*	6	5	1	2	2	NA	6	NA	5	3	3	NA	3	1	2	1	4	2	5	4	5	6	4	5	6	4	5	NA	7	5	5	4	2	NA	NA	7	1	NA	NA	NA	NA	NA	NA	NA	NA	NA	1
W1440_STEADFAST	7	6	1	2	1	NA	8	NA	8	6	3	NA	4	2	3	3	5	1	6	4	5	4	5	4	7	5	4	NA	4	5	3	5	2	NA	NA	6	1	NA	NA	NA	NA	NA	NA	NA	NA	NA	1
W1441_MONUMENT	5	5	2	2	1	NA	8	NA	8	4	2	NA	3	1	3	2	4	1	3	5	4	4	6	5	5	3	4	NA	7	4	5	4	2	NA	NA	5	1	NA	NA	NA	NA	NA	NA	NA	NA	NA	1
W1442_GLADIATOR*	5	5	1	3	1	NA	8	NA	8	7	2	NA	4	1	2	2	4	1	5	4	3	5	4	3	6	4	5	NA	7	6	6	5	2	NA	NA	4	1	NA	NA	NA	NA	NA	NA	NA	NA	NA	1
W1443_HERITAGE	3	5	1	3	1	NA	6	NA	6	5	5	NA	4	1	2	1	5	2	4	5	6	7	4	5	6	7	4	NA	8	5	5	5	2	NA	NA	6	1	NA	NA	NA	NA	NA	NA	NA	NA	NA	1
W1444_M007	4	6	1	3	1	NA	7	NA	7	5	5	NA	4	1	2	2	5	2	6	5	6	7	4	5	6	8	5	NA	7	5	5	4	2	NA	NA	5	1	NA	NA	NA	NA	NA	NA	NA	NA	NA	1
W1445_BELTER	6	5	1	4	1	NA	6	NA	6	3	4	NA	4	1	2	3	5	2	4	6	4	5	4	4	6	3	5	NA	7	4	5	4	2	NA	NA	6	1	NA	NA	NA	NA	NA	NA	NA	NA	NA	1
W1447_BENTLEY	NA	NA	NA	NA	NA	NA	NA	NA	NA	NA	NA	NA	NA	NA	NA	NA	NA	NA	NA	NA	NA	NA	NA	NA	NA	NA	NA	NA	NA	NA	NA	NA	NA	NA	NA	NA	NA	NA	NA	NA	NA	NA	NA	NA	NA	NA	1
W1449_WELFORD	5	6	1	5	1	NA	7	NA	7	4	9	NA	3	1	2	3	5	2	5	5	5	5	5	3	6	5	5	NA	5	5	5	6	2	NA	NA	7	1	NA	NA	NA	NA	NA	NA	NA	NA	NA	1
W1450_PENNANT*	3	5	1	3	1	NA	6	NA	6	5	1	NA	4	1	3	3	5	1	5	4	4	3	5	4	6	3	5	NA	3	4	4	5	2	NA	NA	4	1	NA	NA	NA	NA	NA	NA	NA	NA	NA	1
W1456_RAGLAN	NA	NA	NA	NA	NA	NA	NA	NA	NA	NA	NA	NA	NA	NA	NA	NA	NA	NA	NA	NA	NA	NA	NA	NA	NA	NA	NA	NA	NA	NA	NA	NA	NA	NA	NA	NA	NA	NA	NA	NA	NA	NA	NA	NA	NA	NA	1
W1461_MAYFIELD	7	5	1	4	1	NA	6	5	6	5	9	NA	4	1	2	2	4	2	3	6	5	4	5	5	7	3	5	NA	5	3	5	3	2	NA	NA	5	1	NA	NA	NA	NA	NA	NA	NA	NA	NA	1
W1462_AMBROSIA	7	5	1	6	1	NA	7	6	7	5	9	NA	4	1	2	3	6	2	5	5	6	5	5	3	5	3	4	NA	5	4	4	3	2	NA	NA	5	1	NA	NA	NA	NA	NA	NA	NA	NA	NA	1
W1463_EQUATOR	3	4	1	4	1	NA	7	6	7	7	7	NA	4	1	2	2	3	2	5	5	5	6	5	4	5	5	4	NA	6	4	5	4	2	NA	NA	7	1	NA	NA	NA	NA	NA	NA	NA	NA	NA	1
W1464_EXTEND	3	5	3	9	1	NA	6	3	6	3	4	NA	5	1	2	2	5	1	6	5	5	6	4	2	5	3	3	NA	6	4	6	3	2	NA	NA	4	1	NA	NA	NA	NA	NA	NA	NA	NA	NA	1
W1467_MAGNITUDE	7	6	1	4	1	NA	6	5	6	8	5	NA	3	1	2	2	5	2	3	5	5	6	5	5	7	3	5	NA	5	5	4	4	2	NA	NA	7	1	NA	NA	NA	NA	NA	NA	NA	NA	NA	1
W1468_DEFENDER	5	5	1	7	1	NA	7	NA	7	8	2	NA	5	1	2	2	5	2	4	5	6	5	5	5	7	3	5	NA	5	5	4	3	2	NA	NA	7	1	NA	NA	NA	NA	NA	NA	NA	NA	NA	1
W1469_SCANDIA	6	5	1	1	1	NA	8	NA	7	7	7	NA	5	1	2	2	4	2	5	5	5	5	5	5	7	7	5	NA	5	5	5	5	2	NA	NA	8	1	NA	NA	NA	NA	NA	NA	NA	NA	NA	1
W1470_CHOICE*	5	3	1	4	1	NA	7	6	7	7	1	NA	5	1	2	1	3	2	5	4	5	4	5	4	7	3	5	NA	5	3	5	3	2	NA	NA	7	1	NA	NA	NA	NA	NA	NA	NA	NA	NA	1
W1477_ATLANTA	4	6	1	4	1	NA	7	5	7	4	2	NA	4	1	2	2	5	2	5	6	6	7	5	3	6	3	4	NA	8	5	7	5	2	NA	NA	7	1	NA	NA	NA	NA	NA	NA	NA	NA	NA	1
W1478_PAGAN	7	6	1	7	2	NA	8	7	8	7	3	NA	4	1	2	2	6	2	6	4	6	6	5	5	8	5	5	NA	7	5	3	6	2	NA	NA	5	1	NA	NA	NA	NA	NA	NA	NA	NA	NA	1
W1482_GLASGOW	5	6	2	2	1	NA	6	NA	6	5	1	NA	5	1	2	2	4	2	4	5	4	3	5	3	5	3	7	NA	3	4	3	4	2	NA	NA	6	1	NA	NA	NA	NA	NA	NA	NA	NA	NA	1
W1489_ISIDOR	NA	4	1	1	1	NA	7	NA	7	6	1	NA	6	1	3	5	9	2	5	5	7	3	3	3	7	7	7	NA	1	7	3	3	NA	NA	NA	NA	1	NA	NA	NA	NA	NA	NA	NA	NA	NA	1
W1497_SAMURAI	5	6	7	7	1	NA	6	7	6	6	9	NA	5	3	2	2	5	2	4	6	5	5	5	4	7	7	7	NA	6	5	4	5	2	NA	NA	7	1	NA	NA	NA	NA	NA	NA	NA	NA	NA	1
W1499_PREDATOR	6	6	1	6	1	NA	7	4	7	5	3	NA	3	2	2	2	3	2	5	6	6	5	6	4	6	3	5	NA	6	5	5	5	2	NA	NA	5	1	NA	NA	NA	NA	NA	NA	NA	NA	NA	1
W1502_BROMPTON	2	6	1	7	1	NA	6	5	6	6	5	NA	3	1	2	2	5	2	5	4	4	3	3	4	7	3	4	NA	5	5	4	4	2	NA	NA	7	1	NA	NA	NA	NA	NA	NA	NA	NA	NA	1
W1511_CHESTER	2	6	1	8	1	NA	7	5	7	5	1	NA	6	1	2	2	5	2	6	3	5	5	5	5	7	7	4	NA	5	5	3	4	2	NA	NA	7	1	NA	NA	NA	NA	NA	NA	NA	NA	NA	1
W1512_EXETER	7	5	1	4	1	NA	7	4	6	4	1	NA	5	1	2	2	6	1	6	5	5	7	5	3	7	3	7	NA	6	5	4	5	2	NA	NA	5	1	NA	NA	NA	NA	NA	NA	NA	NA	NA	1
W1516_ROSARIO	NA	NA	NA	NA	NA	NA	NA	NA	NA	NA	NA	NA	NA	NA	NA	NA	NA	NA	NA	NA	NA	NA	NA	NA	NA	NA	NA	NA	NA	NA	NA	NA	NA	NA	NA	NA	NA	NA	NA	NA	NA	NA	NA	NA	NA	NA	1
W1532_MASCOT*	5	3	1	2	1	NA	8	NA	7	5	NA	NA	6	1	2	2	5	2	5	5	5	7	NA	5	6	7	4	NA	9	7	NA	7	2	NA	NA	5	1	NA	NA	NA	NA	NA	NA	NA	NA	NA	1
W1541_PIRANHA	1	7	1	7	2	NA	7	6	7	5	NA	NA	5	1	2	3	6	2	6	5	4	3	7	4	7	3	7	NA	4	5	NA	6	2	NA	NA	8	1	NA	NA	NA	NA	NA	NA	NA	NA	NA	1
W1542_DIRECTOR	7	5	1	4	1	NA	7	NA	7	7	NA	NA	5	1	2	3	5	2	5	3	6	6	NA	3	8	7	5	NA	6	7	NA	6	2	NA	NA	8	1	NA	NA	NA	NA	NA	NA	NA	NA	NA	1
W1543_ASAGAI	NA	5	1	4	1	NA	7	NA	7	5	NA	NA	5	1	2	3	7	2	5	3	5	6	NA	3	8	7	5	NA	4	5	NA	5	2	NA	NA	8	1	NA	NA	NA	NA	NA	NA	NA	NA	NA	1
W1545_ZEBEDEE	5	5	2	6	1	NA	6	NA	6	7	NA	NA	5	1	2	2	4	2	6	4	5	4	NA	4	5	3	5	NA	4	5	NA	3	2	NA	NA	4	1	NA	NA	NA	NA	NA	NA	NA	NA	NA	1
W1546_GATSBY	7	6	1	9	1	NA	7	NA	7	7	NA	NA	5	1	2	2	4	2	4	6	3	3	NA	4	7	7	5	NA	3	3	NA	1	2	NA	NA	7	1	NA	NA	NA	NA	NA	NA	NA	NA	NA	1
W1549_FASTNET	2	3	1	5	1	NA	6	4	6	4	NA	NA	4	1	2	2	2	2	6	7	3	5	NA	3	7	7	7	NA	4	3	NA	5	2	NA	NA	4	1	NA	NA	NA	NA	NA	NA	NA	NA	NA	1
W1550_DOVER	9	3	2	4	1	NA	8	NA	8	6	NA	NA	4	1	3	5	9	2	5	5	9	7	NA	5	5	7	5	NA	1	7	NA	7	2	NA	NA	7	1	NA	NA	NA	NA	NA	NA	NA	NA	NA	1
W1556_HOURRA	7	8	3	7	NA	NA	6	4	6	6	NA	NA	4	1	2	NA	3	2	6	6	3	NA	NA	4	4	NA	7	NA	NA	NA	NA	3	2	NA	NA	5	1	NA	NA	NA	NA	NA	NA	NA	NA	NA	1
W1561_HYPERION	5	4	2	4	1	NA	6	NA	7	6	NA	NA	4	1	2	3	3	2	6	4	4	3	NA	5	7	7	5	NA	4	3	NA	4	2	NA	NA	5	1	NA	NA	NA	NA	NA	NA	NA	NA	NA	1
W1564_ALCHEMY	1	6	1	8	1	NA	8	NA	7	7	NA	NA	5	1	2	2	3	2	5	4	5	5	NA	3	7	3	5	NA	5	3	NA	4	2	NA	NA	4	1	NA	NA	NA	NA	NA	NA	NA	NA	NA	1
W1573_AARDEN	5	8	1	5	NA	NA	7	7	8	7	NA	NA	3	1	2	NA	3	1	5	5	NA	NA	NA	NA	NA	NA	NA	NA	NA	NA	NA	NA	2	NA	NA	5	1	NA	NA	NA	NA	NA	NA	NA	NA	NA	1
W1577_HURLEY	1	5	2	1	2	NA	7	NA	7	6	NA	NA	5	1	3	5	9	1	4	4	7	4	NA	4	1	3	7	NA	1	7	NA	5	2	NA	NA	7	1	NA	NA	NA	NA	NA	NA	NA	NA	NA	1
W1578_KIPLING	NA	NA	NA	NA	NA	NA	NA	NA	NA	NA	NA	NA	NA	NA	NA	NA	NA	NA	NA	NA	NA	NA	NA	NA	NA	NA	NA	NA	NA	NA	NA	NA	NA	NA	NA	NA	NA	NA	NA	NA	NA	NA	NA	NA	NA	NA	1
W158_MARIS_FUNDIN	NA	NA	NA	NA	NA	NA	NA	NA	NA	NA	NA	NA	NA	NA	NA	NA	NA	NA	NA	NA	NA	NA	NA	NA	NA	NA	NA	NA	NA	NA	NA	NA	NA	NA	NA	NA	NA	NA	NA	NA	NA	NA	NA	NA	NA	NA	1
W1599_BATTALION	4	5	1	4	NA	NA	8	6	7	7	NA	NA	5	1	2	2	5	1	5	4	6	4	NA	5	7	7	5	NA	6	NA	NA	6	2	NA	NA	5	1	NA	NA	NA	NA	NA	NA	NA	NA	NA	1
W1606_OCHRE	7	5	NA	4	NA	NA	6	4	NA	1	NA	NA	NA	1	2	2	NA	2	4	6	NA	NA	NA	3	5	3	7	NA	3	NA	NA	NA	2	NA	NA	NA	1	NA	NA	NA	NA	NA	NA	NA	NA	NA	1
W1611_CONTENDER	6	5	1	4	NA	NA	5	6	5	5	NA	NA	5	1	2	2	4	1	5	4	5	3	NA	4	8	3	4	NA	3	NA	NA	1	2	NA	NA	5	1	NA	NA	NA	NA	NA	NA	NA	NA	NA	1
W1621_GULLIVER	7	5	1	3	NA	NA	1	1	1	1	NA	NA	5	1	2	2	3	2	5	3	3	4	NA	5	8	3	5	NA	6	NA	NA	3	2	NA	NA	9	1	NA	NA	NA	NA	NA	NA	NA	NA	NA	1
W1625_BENEDICT	7	5	1	2	NA	NA	1	1	1	1	NA	NA	4	1	2	2	5	2	6	6	4	6	NA	5	7	3	5	NA	7	NA	NA	6	2	NA	NA	5	1	NA	NA	NA	NA	NA	NA	NA	NA	NA	1
W1644_TIMBER	3	5	1	3	NA	NA	6	6	6	7	NA	NA	5	3	2	2	5	2	5	4	4	3	NA	2	7	3	6	NA	3	NA	NA	3	2	NA	NA	8	1	NA	NA	NA	NA	NA	NA	NA	NA	NA	1
W1649_SAHARA	3	6	1	8	NA	NA	5	3	3	4	NA	NA	6	1	2	3	4	2	5	4	5	6	NA	4	7	3	4	NA	5	NA	NA	4	2	NA	NA	5	1	NA	NA	NA	NA	NA	NA	NA	NA	NA	1
W1652_HUMBER	4	5	1	4	NA	NA	7	5	6	5	NA	NA	3	1	2	2	6	2	5	5	4	3	NA	6	7	4	5	NA	6	NA	NA	5	2	NA	NA	8	1	NA	NA	NA	NA	NA	NA	NA	NA	NA	1
W1658_OAKLEY	6	5	1	5	NA	NA	7	5	7	7	NA	NA	5	1	2	4	6	2	5	5	6	6	NA	5	7	3	6	NA	5	NA	NA	3	2	NA	NA	9	1	NA	NA	NA	NA	NA	NA	NA	NA	NA	1
W1664_JAVELIN*	2	5	1	5	NA	NA	6	5	6	6	NA	NA	3	1	2	2	6	2	5	5	6	5	NA	4	7	3	7	NA	5	NA	NA	4	2	NA	NA	7	1	NA	NA	NA	NA	NA	NA	NA	NA	NA	1
W1666_CANADAIR	3	4	2	1	NA	NA	7	5	6	5	NA	NA	3	1	2	2	6	2	5	5	3	3	NA	4	7	3	4	NA	6	NA	NA	4	2	NA	NA	4	1	NA	NA	NA	NA	NA	NA	NA	NA	NA	1
W1667_BUZZER	5	4	2	1	NA	NA	6	4	6	5	NA	NA	4	1	2	2	7	2	5	5	5	5	NA	3	6	3	5	NA	5	NA	NA	3	2	NA	NA	4	1	NA	NA	NA	NA	NA	NA	NA	NA	NA	1
W1668_MAXWELL	5	4	2	1	NA	NA	5	4	5	2	NA	NA	4	NA	3	5	9	2	6	5	9	6	NA	3	9	3	5	NA	6	NA	NA	3	2	NA	NA	5	1	NA	NA	NA	NA	NA	NA	NA	NA	NA	1
W1677_ROCKY*	6	5	2	5	NA	NA	7	5	7	5	NA	NA	3	1	2	2	5	2	5	6	5	5	NA	4	7	3	7	NA	5	NA	NA	1	2	NA	NA	7	1	NA	NA	NA	NA	NA	NA	NA	NA	NA	1
W1680_MUSKETEER	5	5	1	4	NA	NA	7	7	7	6	NA	NA	4	1	2	2	3	2	6	5	5	3	NA	4	6	7	7	NA	3	NA	NA	5	2	NA	NA	4	1	NA	NA	NA	NA	NA	NA	NA	NA	NA	1
W1687_MARKSMAN**	6	3	2	3	NA	NA	7	6	7	5	NA	NA	1	1	2	2	4	1	4	5	4	5	NA	6	7	3	4	NA	6	NA	NA	5	2	NA	NA	4	1	NA	NA	NA	NA	NA	NA	NA	NA	NA	1
W169_ALCEDO	NA	NA	NA	NA	NA	NA	NA	NA	NA	NA	NA	NA	NA	NA	NA	NA	NA	NA	NA	NA	NA	NA	NA	NA	NA	NA	NA	NA	NA	NA	NA	NA	NA	NA	NA	NA	NA	NA	NA	NA	NA	NA	NA	NA	NA	NA	1
W1695_BOWINDO	4	4	2	3	NA	NA	7	6	6	5	NA	NA	4	1	2	1	4	2	6	5	4	4	NA	4	7	7	5	NA	7	NA	NA	5	2	NA	NA	4	1	NA	NA	NA	NA	NA	NA	NA	NA	NA	1
W1704_VELOCITY	3	5	1	4	NA	NA	7	4	5	5	NA	NA	4	1	2	1	4	2	5	5	6	8	NA	6	9	3	5	NA	9	NA	NA	5	2	NA	NA	7	1	NA	NA	NA	NA	NA	NA	NA	NA	NA	1
W171_HARDI	NA	NA	NA	NA	NA	NA	NA	NA	NA	NA	NA	NA	NA	NA	NA	NA	NA	NA	NA	NA	NA	NA	NA	NA	NA	NA	NA	NA	NA	NA	NA	NA	NA	NA	NA	NA	NA	NA	NA	NA	NA	NA	NA	NA	NA	NA	1
W1714_ORATOR	5	7	1	6	NA	NA	7	4	6	4	NA	NA	2	1	2	2	5	1	6	5	6	4	NA	3	6	3	4	NA	6	NA	NA	5	2	NA	NA	7	1	NA	NA	NA	NA	NA	NA	NA	NA	NA	1
W1724_EMERALD	5	4	1	6	NA	NA	7	7	6	7	NA	NA	5	1	2	2	5	2	5	5	5	4	NA	5	6	3	5	NA	5	NA	NA	7	2	NA	NA	6	1	NA	NA	NA	NA	NA	NA	NA	NA	NA	1
W1725_DUXFORD	3	3	2	4	NA	NA	6	3	5	6	NA	NA	3	1	2	2	4	2	5	5	4	3	NA	3	9	3	5	NA	3	NA	NA	7	2	NA	NA	4	1	NA	NA	NA	NA	NA	NA	NA	NA	NA	1
W1726_LIMERICK	5	4	1	3	NA	NA	7	6	5	6	NA	NA	3	1	2	2	4	2	5	5	4	6	NA	5	7	3	5	NA	5	NA	NA	3	2	NA	NA	4	1	NA	NA	NA	NA	NA	NA	NA	NA	NA	1
W1727_MONTY	5	5	2	3	NA	NA	7	6	7	7	NA	NA	2	1	2	2	6	1	5	6	6	4	NA	4	9	3	4	NA	7	NA	NA	5	2	NA	NA	6	1	NA	NA	NA	NA	NA	NA	NA	NA	NA	1
W1728_ZANATAN	2	4	1	3	NA	NA	7	5	7	5	NA	NA	2	1	2	3	7	2	5	5	7	5	NA	5	6	3	5	NA	7	NA	NA	5	2	NA	NA	7	1	NA	NA	NA	NA	NA	NA	NA	NA	NA	1
W173_FLANDERS	NA	NA	NA	NA	NA	NA	NA	NA	NA	NA	NA	NA	NA	NA	NA	NA	NA	NA	NA	NA	NA	NA	NA	NA	NA	NA	NA	NA	NA	NA	NA	NA	NA	NA	NA	NA	NA	NA	NA	NA	NA	NA	NA	NA	NA	NA	1
W1731_HEREFORD	1	5	3	6	NA	NA	7	8	7	7	NA	NA	7	1	2	2	8	1	4	6	5	6	NA	5	7	NA	7	NA	6	NA	NA	7	2	NA	NA	6	1	NA	NA	NA	NA	NA	NA	NA	NA	NA	1
W1737_JB_DIEGO	NA	NA	NA	NA	NA	NA	NA	NA	NA	NA	NA	NA	NA	NA	NA	NA	NA	NA	NA	NA	NA	NA	NA	NA	NA	NA	NA	NA	NA	NA	NA	NA	NA	NA	NA	NA	NA	NA	NA	NA	NA	NA	NA	NA	NA	NA	1
W1746_WALPOLE	5	5	1	8	NA	NA	7	6	6	6	NA	NA	5	1	2	2	4	2	5	5	4	3	NA	5	7	3	7	NA	4	NA	NA	6	2	NA	NA	6	1	NA	NA	NA	NA	NA	NA	NA	NA	NA	1
W1753_BATSMAN	1	5	1	8	NA	NA	7	5	6	6	NA	NA	5	1	2	2	4	2	5	5	5	3	NA	3	7	3	5	NA	5	NA	NA	7	2	NA	NA	7	1	NA	NA	NA	NA	NA	NA	NA	NA	NA	1
W1756_LANGDALE	7	3	1	7	NA	NA	7	6	6	6	NA	NA	5	1	2	2	5	2	6	4	4	3	NA	5	7	7	5	NA	8	NA	NA	6	2	NA	NA	7	1	NA	NA	NA	NA	NA	NA	NA	NA	NA	1
W1760_GALTIC	NA	NA	NA	NA	NA	NA	NA	NA	NA	NA	NA	NA	NA	NA	NA	NA	NA	NA	NA	NA	NA	NA	NA	NA	NA	NA	NA	NA	NA	NA	NA	NA	NA	NA	NA	NA	NA	NA	NA	NA	NA	NA	NA	NA	NA	NA	1
W1765_KETCHUM	5	4	1	6	NA	NA	7	6	6	5	NA	NA	6	1	2	2	4	1	5	5	4	3	NA	3	7	3	7	NA	3	NA	NA	5	2	NA	NA	7	1	NA	NA	NA	NA	NA	NA	NA	NA	NA	1
W1766_GALLANT	7	3	1	5	NA	NA	7	5	6	5	NA	NA	4	1	2	2	5	2	5	6	4	3	NA	5	7	3	7	NA	1	NA	NA	6	2	NA	NA	7	1	NA	NA	NA	NA	NA	NA	NA	NA	NA	1
W1769_SHOGUN	7	4	1	6	NA	NA	7	6	6	6	NA	NA	4	1	2	2	5	2	5	6	5	3	NA	5	7	3	5	NA	2	NA	NA	3	2	NA	NA	6	1	NA	NA	NA	NA	NA	NA	NA	NA	NA	1
W1772_BURNHAM	7	3	1	5	NA	NA	7	6	6	6	NA	NA	4	1	2	2	4	2	5	4	4	3	NA	4	7	3	5	NA	7	NA	NA	5	2	NA	NA	7	1	NA	NA	NA	NA	NA	NA	NA	NA	NA	1
W1779_CELEBRATION	1	4	1	8	NA	NA	6	6	6	5	NA	NA	5	1	2	2	5	1	5	4	4	3	NA	3	7	3	5	NA	3	NA	NA	4	2	NA	NA	5	1	NA	NA	NA	NA	NA	NA	NA	NA	NA	1
W178_KINSMAN	NA	5	NA	NA	3	NA	NA	NA	7	7	NA	NA	NA	3	2	NA	NA	NA	NA	5	5	4	NA	3	NA	3	3	NA	NA	NA	NA	NA	2	NA	NA	5	1	NA	NA	NA	NA	NA	NA	NA	NA	NA	1
W1786_BARTLEY	5	4	1	7	NA	NA	7	6	6	5	NA	NA	4	1	2	2	6	2	4	5	5	3	NA	4	7	5	5	NA	5	NA	NA	5	2	NA	NA	7	1	NA	NA	NA	NA	NA	NA	NA	NA	NA	1
W1787_SCOUT	5	4	1	7	NA	NA	6	5	5	4	NA	NA	4	1	2	2	5	1	5	5	5	4	NA	4	7	3	5	NA	2	NA	NA	3	2	NA	NA	8	1	NA	NA	NA	NA	NA	NA	NA	NA	NA	1
W1789_QPLUS	5	4	1	6	NA	NA	7	6	6	5	NA	NA	5	1	2	2	6	2	5	5	5	5	NA	5	7	3	5	NA	6	NA	NA	6	2	NA	NA	8	1	NA	NA	NA	NA	NA	NA	NA	NA	NA	1
W179_HOBBIT	3	6	7	7	1	NA	5	NA	7	6	5	NA	3	3	1	NA	3	NA	NA	5	5	5	NA	3	9	1	2	NA	NA	NA	NA	NA	NA	NA	NA	7	NA	NA	NA	NA	NA	NA	NA	NA	NA	NA	1
W1790_LEAR	3	4	2	8	NA	NA	7	6	6	6	NA	NA	6	1	2	2	5	2	5	5	4	3	NA	3	7	3	5	NA	7	NA	NA	4	2	NA	NA	7	1	NA	NA	NA	NA	NA	NA	NA	NA	NA	1
W1795_BANTAM*	7	5	1	8	NA	NA	7	5	5	5	NA	NA	6	1	2	2	4	2	5	6	5	5	NA	4	7	3	7	NA	5	NA	NA	5	2	NA	NA	5	1	NA	NA	NA	NA	NA	NA	NA	NA	NA	1
W1798_CASSIUS	5	5	1	8	NA	NA	6	5	6	5	NA	NA	5	1	2	2	8	2	5	5	6	6	NA	3	7	3	4	NA	5	NA	NA	6	2	NA	NA	5	1	NA	NA	NA	NA	NA	NA	NA	NA	NA	1
W18_MARIS_RANGER	NA	NA	NA	NA	NA	NA	NA	NA	NA	NA	NA	NA	NA	3	NA	NA	NA	NA	NA	NA	NA	NA	NA	NA	NA	NA	NA	NA	NA	NA	NA	NA	NA	NA	NA	NA	NA	NA	NA	NA	NA	NA	NA	NA	NA	NA	1
W1801_PANORAMA	7	4	1	7	NA	NA	6	4	5	4	NA	NA	5	1	2	2	4	1	4	4	4	3	NA	4	7	3	7	NA	5	NA	NA	4	2	NA	NA	9	1	NA	NA	NA	NA	NA	NA	NA	NA	NA	1
W1806_TIMARU	5	4	1	7	NA	NA	7	6	6	6	NA	NA	5	1	2	1	1	2	7	7	5	7	NA	4	7	7	4	NA	7	NA	NA	6	2	NA	NA	4	1	NA	NA	NA	NA	NA	NA	NA	NA	NA	1
W1808_ACROBAT	7	4	1	5	NA	NA	7	6	6	6	NA	NA	3	1	2	2	5	2	5	6	4	3	NA	4	7	3	5	NA	4	NA	NA	2	2	NA	NA	8	1	NA	NA	NA	NA	NA	NA	NA	NA	NA	1
W1811_GRAFTON	7	5	1	5	NA	NA	7	6	6	6	NA	NA	3	1	2	3	6	2	4	7	4	6	NA	5	7	7	4	NA	5	NA	NA	7	2	NA	NA	5	1	NA	NA	NA	NA	NA	NA	NA	NA	NA	1
W1812_VISCOUNT*	7	4	1	7	NA	NA	7	5	6	5	NA	NA	2	1	2	2	6	2	5	7	5	5	NA	5	7	5	4	NA	5	NA	NA	3	2	NA	NA	7	1	NA	NA	NA	NA	NA	NA	NA	NA	NA	1
W1813_CONQUEROR	5	4	1	5	NA	NA	7	5	5	5	NA	NA	4	1	2	2	4	2	5	5	5	6	NA	5	7	3	5	NA	7	NA	NA	3	2	NA	NA	6	1	NA	NA	NA	NA	NA	NA	NA	NA	NA	1
W1825_TYRELL	5	3	1	6	NA	NA	7	7	5	5	NA	NA	4	1	2	1	2	1	5	7	4	3	NA	5	9	7	4	NA	4	NA	NA	4	2	NA	NA	9	1	NA	NA	NA	NA	NA	NA	NA	NA	NA	1
W1827_CHEVRON**	1	4	1	4	NA	NA	8	7	6	7	NA	NA	4	1	2	2	4	2	5	5	5	3	NA	4	7	3	4	NA	4	NA	NA	7	2	NA	NA	6	1	NA	NA	NA	NA	NA	NA	NA	NA	NA	1
W1830_ROCHFORT	NA	NA	NA	NA	NA	NA	NA	NA	NA	NA	NA	NA	NA	NA	NA	NA	NA	NA	NA	NA	NA	NA	NA	NA	NA	NA	NA	NA	NA	NA	NA	NA	NA	NA	NA	NA	NA	NA	NA	NA	NA	NA	NA	NA	NA	NA	1
W1837_KINGDOM	6	3	1	6	NA	NA	7	7	5	6	NA	NA	6	1	2	1	3	2	5	6	4	3	NA	4	7	3	5	NA	3	NA	NA	5	2	NA	NA	6	1	NA	NA	NA	NA	NA	NA	NA	NA	NA	1
W1853_INVICTA	6	5	1	7	NA	NA	7	5	5	5	NA	NA	5	1	2	1	4	2	5	5	5	5	NA	5	7	3	5	NA	5	NA	NA	4	2	NA	NA	9	1	NA	NA	NA	NA	NA	NA	NA	NA	NA	1
W1858_SANTANA	7	5	1	6	NA	NA	7	7	5	7	NA	NA	3	1	2	3	7	1	5	5	5	3	NA	3	7	3	5	NA	3	NA	NA	4	2	NA	NA	6	1	NA	NA	NA	NA	NA	NA	NA	NA	NA	1
W1860_EDMUNDS	7	3	1	6	NA	NA	7	6	5	4	NA	NA	2	1	2	2	4	2	5	6	5	3	NA	3	7	5	7	NA	4	NA	NA	7	2	NA	NA	9	1	NA	NA	NA	NA	NA	NA	NA	NA	NA	1
W1865_WARRIOR**	6	3	1	6	NA	NA	7	7	5	6	NA	NA	4	NA	2	2	6	2	3	6	5	3	NA	4	7	5	4	NA	5	NA	NA	4	2	NA	NA	9	1	NA	NA	NA	NA	NA	NA	NA	NA	NA	1
W1871_STALWART	6	4	1	5	NA	NA	7	7	5	5	NA	NA	4	1	2	2	5	1	5	5	4	3	NA	4	7	5	7	NA	3	NA	NA	5	2	NA	NA	5	1	NA	NA	NA	NA	NA	NA	NA	NA	NA	1
W1877_KWS_CURLEW	7	3	2	5	NA	NA	7	6	6	7	NA	NA	4	1	2	2	4	2	5	6	5	4	NA	3	7	3	7	NA	7	NA	NA	6	2	NA	NA	6	1	NA	NA	NA	NA	NA	NA	NA	NA	NA	1
W1880_KWS_STERLING	6	3	1	6	NA	NA	7	7	6	7	NA	NA	2	1	2	2	7	2	4	5	5	5	NA	2	7	3	4	NA	4	NA	NA	3	2	NA	NA	6	1	NA	NA	NA	NA	NA	NA	NA	NA	NA	1
W1881_KWS_BOHINEN	6	3	1	6	NA	NA	7	6	6	6	NA	NA	3	1	2	2	5	2	5	5	5	5	NA	4	7	5	5	NA	5	NA	NA	4	2	NA	NA	9	1	NA	NA	NA	NA	NA	NA	NA	NA	NA	1
W1882_HORIZON	7	3	1	6	NA	NA	7	7	5	6	NA	NA	3	1	2	3	6	1	5	5	5	3	NA	3	7	3	5	NA	4	NA	NA	2	2	NA	NA	6	1	NA	NA	NA	NA	NA	NA	NA	NA	NA	1
W1883_KWS_QUARTZ	7	3	1	6	NA	NA	7	7	5	7	NA	NA	1	1	2	2	5	2	5	6	4	3	NA	4	7	7	4	NA	4	NA	NA	4	2	NA	NA	5	1	NA	NA	NA	NA	NA	NA	NA	NA	NA	1
W1885_BELUGA	3	3	2	5	NA	NA	7	6	7	7	NA	NA	1	1	2	3	4	2	5	4	5	5	NA	3	7	7	5	NA	5	NA	NA	6	2	NA	NA	5	1	NA	NA	NA	NA	NA	NA	NA	NA	NA	1
W1892_CADOGAN	5	3	2	5	NA	NA	7	7	7	7	NA	NA	1	1	2	2	5	2	5	5	6	4	NA	3	7	3	5	NA	3	NA	NA	6	2	NA	NA	5	1	NA	NA	NA	NA	NA	NA	NA	NA	NA	1
W1895_DENMAN	1	4	2	6	NA	NA	7	7	6	6	NA	NA	3	1	2	2	3	1	4	6	4	3	NA	4	7	3	7	NA	3	NA	NA	2	2	NA	NA	5	1	NA	NA	NA	NA	NA	NA	NA	NA	NA	1
W1904_RAINBOW*	3	3	2	6	NA	NA	7	7	8	8	NA	NA	3	1	2	2	4	2	5	6	4	4	NA	5	7	3	4	NA	5	NA	NA	4	2	NA	NA	8	1	NA	NA	NA	NA	NA	NA	NA	NA	NA	1
W1907_KWS_PODIUM	5	3	3	5	NA	NA	7	6	6	8	NA	NA	2	1	2	2	5	1	5	6	5	4	NA	4	7	3	5	NA	3	NA	NA	4	2	NA	NA	7	1	NA	NA	NA	NA	NA	NA	NA	NA	NA	1
W1909_KWS_GYMNAST	5	4	2	6	NA	NA	7	7	7	7	NA	NA	3	1	2	2	4	2	5	6	5	5	NA	4	7	3	6	NA	6	NA	NA	4	2	NA	NA	5	1	NA	NA	NA	NA	NA	NA	NA	NA	NA	1
W1911_KWS_TARGET	7	3	2	5	NA	NA	7	7	6	7	NA	NA	3	1	2	2	5	2	4	7	5	4	NA	5	7	5	5	NA	5	NA	NA	2	2	NA	NA	9	1	NA	NA	NA	NA	NA	NA	NA	NA	NA	1
W1916_KWS_SANTIAGO	7	4	2	6	NA	NA	7	7	7	6	NA	NA	2	1	2	2	6	2	5	5	5	5	NA	4	7	5	5	NA	6	NA	NA	5	2	NA	NA	5	1	NA	NA	NA	NA	NA	NA	NA	NA	NA	1
W192_DURIN	NA	5	NA	NA	3	NA	NA	5	5	5	7	NA	NA	1	2	NA	NA	NA	NA	NA	4	2	NA	3	NA	7	4	NA	4	4	3	NA	2	NA	NA	7	NA	NA	NA	NA	NA	NA	NA	NA	NA	NA	1
W1922_COCOON	NA	NA	NA	NA	NA	NA	NA	NA	NA	NA	NA	NA	NA	NA	NA	NA	NA	NA	NA	NA	NA	NA	NA	NA	NA	NA	NA	NA	NA	NA	NA	NA	NA	NA	NA	NA	NA	NA	NA	NA	NA	NA	NA	NA	NA	NA	1
W193_TIPSTAFF	NA	NA	NA	NA	NA	NA	NA	NA	NA	NA	NA	NA	NA	NA	NA	NA	NA	NA	NA	NA	NA	NA	NA	NA	NA	NA	NA	NA	NA	NA	NA	NA	NA	NA	NA	NA	NA	NA	NA	NA	NA	NA	NA	NA	NA	NA	1
W1933_ORBIT	7	4	2	6	NA	NA	7	7	7	8	NA	NA	3	1	2	2	4	2	7	5	5	5	NA	5	7	3	5	NA	5	NA	NA	1	2	NA	NA	8	1	NA	NA	NA	NA	NA	NA	NA	NA	NA	1
W1940_GRAVITAS	1	4	2	6	NA	NA	7	7	6	6	NA	NA	4	1	2	2	3	2	4	6	5	3	NA	4	7	3	4	NA	5	NA	NA	6	2	NA	NA	5	1	NA	NA	NA	NA	NA	NA	NA	NA	NA	1
W1941_STIGG	3	4	2	7	NA	NA	7	8	7	1	NA	NA	3	1	2	2	4	2	4	9	5	5	NA	4	6	5	4	NA	7	NA	NA	3	2	NA	NA	6	1	NA	NA	NA	NA	NA	NA	NA	NA	NA	1
W1943_LAZARUS	7	3	2	6	NA	NA	7	6	6	7	NA	NA	1	1	2	2	4	2	5	6	4	6	NA	2	7	7	7	NA	8	NA	NA	6	2	NA	NA	6	1	NA	NA	NA	NA	NA	NA	NA	NA	NA	1
W1947_SHELDON	3	3	2	6	NA	NA	7	7	6	7	NA	NA	4	2	2	2	5	2	4	7	5	5	NA	5	7	3	5	NA	5	NA	NA	4	2	NA	NA	8	1	NA	NA	NA	NA	NA	NA	NA	NA	NA	1
W1951_SHIRE*	7	4	2	6	NA	NA	7	7	7	6	NA	NA	3	1	2	2	7	2	5	6	5	3	NA	3	7	3	4	NA	4	NA	NA	5	2	NA	NA	9	1	NA	NA	NA	NA	NA	NA	NA	NA	NA	1
W1954_TUXEDO	7	4	2	6	NA	NA	7	7	6	6	NA	NA	4	1	2	2	6	2	5	6	5	3	NA	4	7	3	5	NA	5	NA	NA	4	2	NA	NA	7	1	NA	NA	NA	NA	NA	NA	NA	NA	NA	1
W196_SPORTSMAN	NA	5	NA	NA	5	5	NA	5	7	5	NA	NA	NA	3	2	NA	NA	NA	NA	5	6	6	NA	4	NA	3	4	NA	6	5	NA	NA	2	NA	NA	5	1	NA	NA	NA	NA	NA	NA	NA	NA	NA	1
W201_ARMADA	NA	NA	NA	NA	NA	NA	NA	NA	NA	NA	NA	NA	NA	3	2	NA	NA	NA	NA	NA	NA	NA	NA	NA	NA	1	3	NA	NA	NA	NA	NA	2	NA	NA	NA	NA	NA	NA	NA	NA	NA	NA	NA	NA	NA	1
W205_KADOR	1	5	NA	7	3	4	3	3	3	3	7	5	6	3	2	2	5	1	5	5	4	2	7	3	3	3	6	5	3	5	5	3	2	2	7	7	1	NA	NA	NA	NA	NA	NA	NA	NA	NA	1
W23_TOMMY	NA	NA	NA	NA	NA	NA	NA	NA	NA	NA	NA	NA	NA	NA	NA	NA	NA	NA	NA	NA	NA	NA	NA	NA	NA	NA	NA	NA	NA	NA	NA	NA	NA	NA	NA	NA	NA	NA	NA	NA	NA	NA	NA	NA	NA	NA	1
W230_HUSTLER	3	NA	NA	NA	NA	NA	NA	NA	NA	NA	NA	NA	NA	1	NA	NA	NA	NA	NA	NA	NA	NA	NA	NA	NA	9	NA	NA	NA	NA	NA	NA	2	NA	NA	5	1	NA	NA	NA	NA	NA	NA	NA	NA	NA	1
W231_BRIGAND	5	3	NA	5	3	4	6	6	6	5	7	6	3	1	2	2	5	2	5	7	5	4	3	5	3	9	3	5	3	3	5	3	2	2	5	5	1	NA	NA	NA	NA	NA	NA	NA	NA	NA	1
W233_MARDLER	4	NA	NA	NA	3	NA	7	7	7	5	NA	NA	NA	1	2	NA	3	NA	NA	5	4	4	NA	5	NA	7	4	NA	4	5	1	NA	2	NA	NA	5	1	NA	NA	NA	NA	NA	NA	NA	NA	NA	1
W235_ARGENT	NA	NA	NA	NA	2	8	NA	5	5	NA	NA	NA	NA	1	2	NA	NA	NA	NA	5	5	2	NA	4	NA	3	4	NA	2	3	NA	NA	2	NA	NA	5	1	NA	NA	NA	NA	NA	NA	NA	NA	NA	1
W243_AQUILA	1	7	5	8	2	3	7	7	7	7	2	7	7	1	2	1	3	1	5	2	5	3	NA	4	4	1	3	NA	NA	NA	NA	NA	2	NA	NA	7	NA	NA	NA	NA	NA	NA	NA	NA	NA	NA	1
W260_ANVIL	3	5	NA	NA	4	NA	5	5	5	5	NA	NA	NA	3	2	NA	4	NA	NA	5	5	6	NA	5	NA	3	4	NA	7	5	6	NA	2	2	5	5	1	NA	NA	NA	NA	NA	NA	NA	NA	NA	1
W265_COPAIN	NA	NA	NA	NA	NA	NA	NA	NA	NA	NA	NA	NA	NA	NA	NA	NA	NA	NA	NA	NA	NA	NA	NA	NA	NA	NA	NA	NA	NA	NA	NA	NA	NA	NA	NA	NA	NA	NA	NA	NA	NA	NA	NA	NA	NA	NA	1
W270_WIZARD	NA	NA	NA	NA	NA	NA	NA	NA	NA	NA	NA	NA	NA	NA	NA	NA	NA	NA	NA	NA	NA	NA	NA	NA	NA	NA	NA	NA	NA	NA	NA	NA	NA	NA	NA	NA	NA	NA	NA	NA	NA	NA	NA	NA	NA	NA	1
W271_IONA	NA	NA	NA	NA	3	5	NA	5	6	6	NA	NA	NA	1	2	NA	5	NA	NA	5	3	2	NA	4	NA	3	4	NA	2	3	NA	NA	2	NA	NA	5	1	NA	NA	NA	NA	NA	NA	NA	NA	NA	1
W272_SENTRY	NA	NA	NA	NA	3	5	NA	6	6	6	NA	NA	NA	1	NA	NA	NA	NA	NA	4	6	5	NA	5	NA	3	4	NA	5	5	5	NA	2	NA	NA	7	1	NA	NA	NA	NA	NA	NA	NA	NA	NA	1
W273_VILLEIN	NA	NA	NA	NA	3	3	7	5	7	7	NA	NA	NA	3	2	NA	5	NA	NA	4	5	NA	NA	6	NA	3	4	NA	4	4	NA	NA	2	NA	NA	5	1	NA	NA	NA	NA	NA	NA	NA	NA	NA	1
W274_BOUNTY	5	5	5	8	3	NA	7	NA	7	5	7	NA	3	1	1	NA	7	NA	NA	4	3	3	NA	3	5	1	1	NA	NA	NA	NA	NA	2	NA	NA	7	NA	NA	NA	NA	NA	NA	NA	NA	NA	NA	1
W276_VIRTUE	3	5	NA	4	1	2	5	5	5	4	7	8	3	1	2	3	5	1	NA	7	6	3	NA	2	3	7	4	7	1	5	1	3	2	2	5	5	1	NA	NA	NA	NA	NA	NA	NA	NA	NA	1
W286_HERALD	NA	NA	NA	NA	NA	8	7	5	7	7	NA	NA	NA	3	2	NA	4	NA	NA	5	6	6	NA	3	NA	3	4	NA	7	5	NA	NA	2	NA	NA	5	1	NA	NA	NA	NA	NA	NA	NA	NA	NA	1
W287_AVALON	7	5	7	3	3	4	5	5	3	3	7	8	4	1	2	2	3	1	5	8	4	2	5	5	5	9	4	5	2	3	3	3	2	2	5	5	1	1	1	1	1	2	3	1	1	1	1
W288_MAESTRO	NA	NA	NA	NA	1	5	NA	NA	NA	NA	NA	NA	NA	3	2	NA	4	NA	NA	5	4	4	NA	3	NA	4	4	NA	4	3	NA	NA	2	NA	NA	7	1	NA	NA	NA	NA	NA	NA	NA	NA	NA	1
W289_SHIRE	NA	NA	NA	NA	1	7	5	5	5	5	NA	NA	NA	1	2	NA	5	NA	NA	6	6	5	NA	4	NA	4	4	NA	5	5	NA	NA	2	NA	NA	6	1	NA	NA	NA	NA	NA	NA	NA	NA	NA	1
W291_HEDGEHOG	NA	NA	NA	NA	NA	NA	NA	NA	NA	NA	NA	NA	NA	NA	NA	NA	NA	NA	NA	NA	NA	NA	NA	NA	NA	NA	NA	NA	NA	NA	NA	NA	NA	NA	NA	NA	NA	NA	NA	NA	NA	NA	NA	NA	NA	NA	1
W296_GRANTA	NA	NA	NA	NA	3	2	7	7	7	7	NA	NA	NA	1	2	NA	4	NA	NA	6	6	3	NA	4	NA	7	4	NA	3	NA	NA	NA	2	NA	NA	7	1	NA	NA	NA	NA	NA	NA	NA	NA	NA	1
W311_ABELE	NA	NA	NA	NA	3	5	4	4	4	4	NA	NA	NA	1	2	NA	3	NA	NA	5	6	5	NA	4	NA	7	4	NA	5	5	NA	NA	1	NA	NA	7	1	NA	NA	NA	NA	NA	NA	NA	NA	NA	1
W317_CHAMPLEIN	NA	NA	NA	NA	NA	NA	NA	NA	NA	NA	NA	NA	NA	NA	NA	NA	NA	NA	NA	NA	NA	NA	NA	NA	NA	NA	NA	NA	NA	NA	NA	NA	NA	NA	NA	NA	NA	NA	NA	NA	NA	NA	NA	NA	NA	NA	1
W319_MARIS_WIDGEON	7	5	7	7	3	4	5	5	5	5	1	4	9	1	2	2	6	1	5	2	5	2	5	4	5	3	3	3	3	5	1	5	2	2	7	5	1	1	4	1	4	2	7	1	2	1	1
W321_NORMAN	7	5	1	5	3	3	7	5	5	5	7	6	5	2	2	3	4	1	7	8	5	4	3	5	7	5	3	3	5	5	5	4	2	2	7	7	1	3	1	2	1	1	7	1	1	3	1
W323_FLAMBEAU	NA	NA	NA	NA	1	5	5	5	5	5	NA	NA	NA	1	2	NA	5	NA	NA	5	4	5	NA	4	NA	7	4	NA	6	4	7	NA	2	NA	NA	7	1	NA	NA	NA	NA	NA	NA	NA	NA	NA	1
W325_RAPIER	NA	NA	NA	NA	NA	NA	NA	NA	NA	NA	NA	NA	NA	NA	NA	NA	NA	NA	NA	NA	NA	NA	NA	NA	NA	NA	NA	NA	NA	NA	NA	NA	NA	NA	NA	NA	NA	NA	NA	NA	NA	NA	NA	NA	NA	NA	1
W328_DISPONENT	NA	NA	NA	NA	NA	NA	NA	NA	NA	NA	NA	NA	NA	NA	NA	NA	NA	NA	NA	NA	NA	NA	NA	NA	NA	NA	NA	NA	NA	NA	NA	NA	NA	NA	NA	NA	NA	NA	NA	NA	NA	NA	NA	NA	NA	NA	1
W364_LONGBOW	5	7	1	6	1	2	6	5	6	6	7	7	6	1	2	2	4	1	7	8	5	3	5	3	7	3	3	5	5	5	3	4	2	2	5	5	1	3	4	1	1	2	5	1	1	2	1
W371_JENA	NA	NA	NA	NA	NA	NA	NA	NA	NA	NA	NA	NA	NA	NA	NA	NA	NA	NA	NA	NA	NA	NA	NA	NA	NA	NA	NA	NA	NA	NA	NA	NA	NA	NA	NA	NA	NA	NA	NA	NA	NA	NA	NA	NA	NA	NA	1
W389_STETSON	NA	NA	NA	NA	NA	NA	NA	NA	NA	NA	NA	NA	NA	NA	NA	NA	NA	NA	NA	NA	NA	NA	NA	NA	NA	NA	NA	NA	NA	NA	NA	NA	NA	NA	NA	NA	NA	NA	NA	NA	NA	NA	NA	NA	NA	NA	1
W39_MARIS_SETTLER	NA	NA	NA	NA	NA	NA	NA	NA	NA	NA	NA	NA	NA	NA	NA	NA	NA	NA	NA	NA	NA	NA	NA	NA	NA	NA	NA	NA	NA	NA	NA	NA	NA	NA	NA	NA	NA	NA	NA	NA	NA	NA	NA	NA	NA	NA	1
W394_FENMAN	5	7	1	3	3	2	5	4	5	5	7	4	6	1	2	2	2	1	5	7	6	6	5	4	5	9	3	3	3	5	5	4	2	2	7	5	1	NA	NA	NA	NA	NA	NA	NA	NA	NA	1
W4_BOUQUET	NA	NA	NA	NA	NA	NA	NA	NA	NA	NA	NA	NA	NA	NA	NA	NA	NA	NA	NA	NA	NA	NA	NA	NA	NA	NA	NA	NA	NA	NA	NA	NA	NA	NA	NA	NA	NA	NA	NA	NA	NA	NA	NA	NA	NA	NA	1
W41_MARIS_BEACON	NA	NA	NA	NA	NA	NA	NA	NA	NA	NA	NA	NA	NA	NA	NA	NA	NA	NA	NA	NA	NA	NA	NA	NA	NA	NA	NA	NA	NA	NA	NA	NA	NA	NA	NA	NA	NA	NA	NA	NA	NA	NA	NA	NA	NA	NA	1
W42_MARIS_NIMROD	NA	NA	NA	NA	NA	NA	NA	NA	NA	NA	NA	NA	NA	NA	NA	NA	NA	NA	NA	NA	NA	NA	NA	NA	NA	NA	NA	NA	NA	NA	NA	NA	NA	NA	NA	NA	NA	NA	NA	NA	NA	NA	NA	NA	NA	NA	1
W423_HAMMER	NA	NA	NA	NA	NA	2	7	5	5	7	NA	NA	NA	3	2	NA	4	NA	NA	5	4	3	NA	5	NA	3	4	NA	4	4	4	NA	2	NA	NA	7	1	NA	NA	NA	NA	NA	NA	NA	NA	NA	1
W43_MARIS_ENVOY	NA	NA	NA	NA	NA	NA	NA	NA	NA	NA	NA	NA	NA	NA	NA	NA	NA	NA	NA	NA	NA	NA	NA	NA	NA	NA	NA	NA	NA	NA	NA	NA	NA	NA	NA	NA	NA	NA	NA	NA	NA	NA	NA	NA	NA	NA	1
W438_MITHRAS	NA	NA	NA	NA	NA	NA	NA	NA	NA	NA	NA	NA	NA	NA	NA	NA	NA	NA	NA	NA	NA	NA	NA	NA	NA	NA	NA	NA	NA	NA	NA	NA	NA	NA	NA	NA	NA	NA	NA	NA	NA	NA	NA	NA	NA	NA	1
W439_AVOCET	NA	NA	NA	NA	2	5	5	3	3	3	7	NA	NA	1	2	NA	NA	NA	NA	4	5	6	NA	4	NA	3	4	NA	6	4	4	NA	2	NA	NA	5	1	NA	NA	NA	NA	NA	NA	NA	NA	NA	1
W440_GALAHAD	2	5	3	5	1	2	6	5	6	5	5	6	5	1	2	2	3	1	5	8	5	3	5	4	3	5	3	7	5	5	3	4	2	2	5	7	1	3	4	1	1	2	5	1	2	1	1
W464_FRONTIER	NA	NA	NA	NA	NA	NA	NA	NA	NA	NA	NA	NA	NA	NA	NA	NA	NA	NA	NA	NA	NA	NA	NA	NA	NA	NA	NA	NA	NA	NA	NA	NA	NA	NA	NA	NA	NA	NA	NA	NA	NA	NA	NA	NA	NA	NA	1
W479_AMBASSADOR	NA	NA	NA	NA	NA	NA	NA	NA	NA	NA	NA	NA	NA	3	2	NA	NA	NA	NA	NA	NA	NA	NA	NA	NA	1	5	NA	NA	NA	NA	NA	2	NA	NA	NA	NA	NA	NA	NA	NA	NA	NA	NA	NA	NA	1
W486_MOULIN	7	4	NA	4	1	2	7	5	7	5	3	5	4	1	2	NA	3	2	5	5	NA	NA	NA	NA	NA	NA	NA	NA	NA	NA	NA	NA	NA	NA	NA	NA	1	NA	NA	NA	NA	NA	NA	NA	NA	NA	1
W488_RENARD	NA	NA	NA	NA	NA	NA	NA	NA	NA	NA	NA	NA	NA	1	2	NA	NA	NA	NA	NA	NA	NA	NA	NA	NA	1	3	NA	NA	NA	NA	NA	2	NA	NA	NA	NA	NA	NA	NA	NA	NA	NA	NA	NA	NA	1
W489_BROCK	7	5	1	3	1	2	6	5	5	5	5	7	4	1	2	2	5	1	5	5	5	3	5	3	9	9	5	3	7	5	7	3	2	2	7	5	1	3	4	3	1	2	5	1	2	1	1
W491_BRIMSTONE	4	3	NA	6	3	2	6	5	6	6	3	6	7	1	2	1	5	2	5	5	5	6	5	4	5	9	7	5	3	5	5	3	2	2	5	7	1	NA	NA	NA	NA	NA	NA	NA	NA	NA	1
W496_TONIC	1	3	9	6	1	6	6	5	6	6	1	3	5	3	2	2	9	2	5	5	5	2	5	6	7	3	6	5	5	5	1	7	2	2	7	7	3	NA	NA	NA	NA	NA	NA	NA	NA	NA	2
W509_BOXER	1	7	NA	5	1	1	7	7	7	7	1	3	5	3	2	2	5	1	NA	5	4	4	NA	3	1	3	4	1	2	5	1	1	2	2	5	7	1	NA	NA	NA	NA	NA	NA	NA	NA	NA	1
W527_GAWAIN	6	8	NA	7	3	4	5	3	5	5	7	4	6	1	2	2	6	2	5	6	5	5	5	4	4	9	3	7	3	5	5	3	2	2	7	7	1	3	1	1	1	2	5	1	1	4	1
W528_ASLAN	NA	NA	NA	NA	NA	NA	NA	NA	NA	NA	NA	NA	NA	3	NA	NA	NA	NA	NA	NA	NA	NA	NA	NA	NA	NA	NA	NA	NA	NA	NA	NA	NA	NA	NA	NA	NA	NA	NA	NA	NA	NA	NA	NA	NA	NA	1
W529_CRAFTSMAN	NA	NA	NA	NA	NA	NA	NA	NA	NA	NA	NA	NA	NA	NA	NA	NA	NA	NA	NA	NA	NA	NA	NA	NA	NA	NA	NA	NA	NA	NA	NA	NA	NA	NA	NA	NA	NA	NA	NA	NA	NA	NA	NA	NA	NA	NA	1
W531_BOOTY	NA	NA	NA	NA	NA	NA	NA	NA	NA	NA	NA	NA	NA	NA	NA	NA	NA	NA	NA	NA	NA	NA	NA	NA	NA	NA	NA	NA	NA	NA	NA	NA	NA	NA	NA	NA	NA	NA	NA	NA	NA	NA	NA	NA	NA	NA	1
W533_MERCIA	8	6	1	3	3	2	5	3	5	5	1	4	7	3	2	2	5	1	5	5	5	3	5	5	7	9	7	5	5	5	3	1	2	2	5	5	1	3	1	4	1	2	5	1	2	4	1
W537_SLEJPNER	4	8	1	8	4	2	7	5	7	7	5	7	3	1	2	1	5	2	5	7	4	2	5	4	7	3	3	7	3	5	1	3	2	2	7	7	1	3	1	1	1	1	1	1	1	1	1
W544_AXONA	1	3	1	5	1	2	6	6	6	6	1	1	5	1	2	1	3	1	5	2	5	3	7	5	5	3	3	1	5	3	5	4	2	2	7	5	3	NA	NA	NA	NA	NA	NA	NA	NA	NA	2
W565_PARADE	3	6	NA	8	1	2	6	5	6	5	7	6	3	1	2	3	5	1	NA	6	5	7	NA	3	4	7	5	7	4	5	5	8	2	2	5	7	1	NA	NA	NA	NA	NA	NA	NA	NA	NA	1
W584_SARSEN	NA	NA	NA	NA	NA	NA	NA	NA	NA	NA	NA	NA	NA	NA	NA	NA	NA	NA	NA	NA	NA	NA	NA	NA	NA	NA	NA	NA	NA	NA	NA	NA	NA	NA	NA	NA	NA	NA	NA	NA	NA	NA	NA	NA	NA	NA	1
W585_RENDEZVOUS	7	5	3	6	1	5	5	4	5	4	7	7	5	1	2	2	8	2	5	5	6	3	5	5	7	7	4	7	5	5	3	8	2	2	7	7	1	NA	NA	NA	1	2	9	1	2	4	1
W590_CINNABAR	NA	NA	NA	NA	NA	NA	NA	NA	NA	NA	NA	NA	NA	NA	NA	NA	NA	NA	NA	NA	NA	NA	NA	NA	NA	NA	NA	NA	NA	NA	NA	NA	NA	NA	NA	NA	NA	NA	NA	NA	NA	NA	NA	NA	NA	NA	1
W591_HORNET	2	5	1	6	3	2	5	3	5	6	1	6	5	1	2	2	4	1	7	4	5	3	3	4	7	3	4	5	5	5	7	3	2	2	5	5	1	3	1	1	NA	NA	NA	NA	NA	NA	1
W607_APOLLO	NA	NA	NA	NA	NA	NA	NA	NA	NA	NA	NA	NA	NA	NA	NA	NA	NA	NA	NA	NA	NA	NA	NA	NA	NA	NA	NA	NA	NA	NA	NA	NA	NA	NA	NA	NA	NA	NA	NA	NA	NA	NA	NA	NA	NA	NA	1
W610_SOLEIL	NA	NA	NA	NA	NA	NA	NA	NA	NA	NA	NA	NA	NA	NA	NA	NA	NA	NA	NA	NA	NA	NA	NA	NA	NA	NA	NA	NA	NA	NA	NA	NA	NA	NA	NA	NA	NA	NA	NA	NA	NA	NA	NA	NA	NA	NA	1
W612_ARMINDA	NA	NA	NA	NA	NA	NA	NA	NA	NA	NA	NA	NA	NA	NA	NA	NA	NA	NA	NA	NA	NA	NA	NA	NA	NA	NA	NA	NA	NA	NA	NA	NA	NA	NA	NA	NA	NA	NA	NA	NA	NA	NA	NA	NA	NA	NA	1
W618_MERLIN	NA	NA	NA	NA	NA	NA	NA	NA	NA	NA	NA	NA	NA	NA	NA	NA	NA	NA	NA	NA	NA	NA	NA	NA	NA	NA	NA	NA	NA	NA	NA	NA	NA	NA	NA	NA	NA	NA	NA	NA	NA	NA	NA	NA	NA	NA	1
W626_SQUADRON	NA	NA	NA	NA	NA	NA	NA	NA	NA	NA	NA	NA	NA	NA	NA	NA	NA	NA	NA	NA	NA	NA	NA	NA	NA	NA	NA	NA	NA	NA	NA	NA	NA	NA	NA	NA	NA	NA	NA	NA	NA	NA	NA	NA	NA	NA	1
W628_RIBAND	1	9	1	5	1	1	5	3	5	4	1	4	5	1	2	2	8	2	5	6	5	4	5	5	7	3	3	3	5	5	5	3	2	2	5	5	1	3	1	1	1	1	5	2	2	2	1
W63_BENNO	NA	NA	NA	NA	NA	NA	NA	NA	NA	NA	NA	NA	NA	NA	NA	NA	NA	NA	NA	NA	NA	NA	NA	NA	NA	NA	NA	NA	NA	NA	NA	NA	NA	NA	NA	NA	NA	NA	NA	NA	NA	NA	NA	NA	NA	NA	1
W635_MANDATE	1	9	NA	7	1	3	7	7	7	8	1	7	5	1	2	2	3	1	NA	4	6	6	NA	5	4	3	3	3	1	5	7	3	2	2	5	5	1	NA	NA	NA	NA	NA	NA	NA	NA	NA	1
W65_MARIS_PLOUGHMAN	NA	NA	NA	NA	NA	NA	NA	NA	NA	NA	NA	NA	NA	NA	NA	NA	NA	NA	NA	NA	NA	NA	NA	NA	NA	NA	NA	NA	NA	NA	NA	NA	NA	NA	NA	NA	NA	NA	NA	NA	NA	NA	NA	NA	NA	NA	1
W66_MARIS_HUNTSMAN	7	5	9	5	3	5	5	5	5	5	7	8	8	1	2	2	4	2	5	7	6	3	3	5	7	9	4	7	5	5	5	3	2	2	5	5	1	3	1	1	1	2	5	2	1	1	1
W67_MARIS_TEMPLAR	NA	NA	NA	NA	NA	NA	NA	NA	NA	NA	NA	NA	NA	NA	NA	NA	NA	NA	NA	NA	NA	NA	NA	NA	NA	NA	NA	NA	NA	NA	NA	NA	NA	NA	NA	NA	NA	NA	NA	NA	NA	NA	NA	NA	NA	NA	1
W670_APOSTLE	9	4	1	6	1	5	5	3	7	7	1	3	6	1	2	1	3	2	5	5	5	2	5	5	7	3	3	3	3	5	1	2	2	2	5	5	1	3	7	1	1	2	5	1	2	4	1
W671_PASTICHE	3	9	1	5	1	2	1	1	1	1	4	6	6	1	2	2	6	2	5	1	6	4	3	5	7	9	5	1	5	3	5	3	2	3	5	3	1	3	2	3	1	2	5	1	2	4	1
W672_FRESCO	3	9	1	6	3	1	9	5	8	7	6	7	4	1	2	1	1	2	5	7	4	3	5	6	5	9	3	1	5	3	7	4	2	3	3	7	1	3	4	4	1	2	5	1	1	3	1
W682_URBAN	NA	NA	NA	NA	NA	NA	NA	NA	NA	NA	NA	NA	NA	NA	NA	NA	NA	NA	NA	NA	NA	NA	NA	NA	NA	NA	NA	NA	NA	NA	NA	NA	NA	NA	NA	NA	NA	NA	NA	NA	NA	NA	NA	NA	NA	NA	1
W692_BEAVER	7	8	1	8	1	1	7	5	7	6	1	7	3	1	2	2	3	2	5	7	7	4	3	4	5	3	4	5	5	7	5	4	2	3	5	5	1	3	1	1	1	2	1	1	1	3	1
W694_HAVEN	6	5	1	7	1	1	9	5	9	9	1	5	4	1	2	2	2	1	5	7	7	4	3	5	9	3	4	5	7	7	5	4	2	3	5	5	1	3	1	1	1	2	1	2	2	2	1
W707_AXIAL	NA	NA	NA	NA	NA	NA	NA	NA	NA	NA	NA	NA	NA	NA	NA	NA	NA	NA	NA	NA	NA	NA	NA	NA	NA	NA	NA	NA	NA	NA	NA	NA	NA	NA	NA	NA	NA	NA	NA	NA	NA	NA	NA	NA	NA	NA	1
W724_EKLA	1	7	5	6	1	3	7	7	7	5	4	5	8	2	2	3	3	2	5	3	4	3	NA	4	3	3	6	5	3	3	2	6	2	NA	NA	9	NA	NA	NA	NA	NA	NA	NA	NA	NA	NA	1
W728_TALON	NA	NA	NA	NA	NA	NA	NA	NA	NA	NA	NA	NA	NA	NA	NA	NA	NA	NA	NA	NA	NA	NA	NA	NA	NA	NA	NA	NA	NA	NA	NA	NA	NA	NA	NA	NA	NA	NA	NA	NA	NA	NA	NA	NA	NA	NA	1
W732_DEAN	NA	8	5	6	2	2	5	5	6	4	3	7	3	1	2	1	1	1	5	5	NA	NA	NA	5	3	9	5	NA	NA	NA	NA	NA	2	NA	NA	4	NA	NA	NA	NA	NA	NA	NA	NA	NA	NA	1
W735_TARA	9	2	3	6	3	1	6	5	6	5	1	9	5	1	2	2	3	1	5	5	5	7	5	3	4	9	5	7	4	5	5	4	2	2	5	5	NA	3	4	1	1	2	1	1	2	4	1
W736_HEREWARD	5	6	1	5	1	1	6	6	6	5	4	5	2	1	2	2	2	1	5	5	5	3	3	8	7	9	4	3	5	7	5	5	2	2	7	9	1	3	3	2	1	2	5	2	2	5	1
W755_ORESTIS	NA	NA	NA	NA	NA	NA	NA	NA	NA	NA	NA	NA	NA	1	2	NA	NA	NA	NA	NA	NA	NA	NA	NA	NA	1	5	NA	NA	NA	NA	NA	2	NA	NA	5	NA	3	3	1	NA	NA	NA	NA	NA	NA	1
W756_SITKA	6	6	5	3	1	2	4	4	4	4	2	7	5	1	2	2	4	2	5	6	2	2	NA	3	5	3	5	5	2	5	3	3	2	1	5	5	1	NA	NA	NA	NA	NA	NA	NA	NA	NA	1
W759_ADMIRAL	5	7	1	7	1	1	7	6	7	5	2	9	6	1	2	3	5	1	5	6	5	3	3	5	7	3	3	5	7	7	3	4	2	2	5	5	1	3	1	1	1	1	3	1	1	3	1
W760_SOLDIER	4	7	5	7	2	2	7	4	6	5	6	8	4	1	2	2	3	2	5	7	4	5	NA	3	3	4	5	6	2	6	2	4	2	2	5	7	1	NA	NA	NA	NA	NA	NA	NA	NA	NA	1
W765_SAREK	7	7	7	5	2	1	5	5	5	3	1	9	5	1	2	2	3	2	3	6	4	4	NA	5	5	7	3	6	5	3	5	5	2	1	5	5	1	NA	NA	NA	NA	NA	NA	NA	NA	NA	1
W770_LANCELOT	1	7	5	1	1	2	8	6	8	7	2	8	6	2	2	3	8	2	4	4	3	4	NA	4	4	3	4	3	4	4	7	1	2	2	3	8	1	NA	NA	NA	NA	NA	NA	NA	NA	NA	1
W773_TORONTO	NA	NA	NA	NA	NA	NA	NA	NA	NA	NA	NA	NA	NA	3	NA	NA	NA	NA	NA	NA	NA	NA	NA	NA	NA	NA	NA	NA	NA	NA	NA	NA	NA	NA	NA	NA	NA	NA	NA	NA	NA	NA	NA	NA	NA	NA	1
W775_ESTICA	1	8	1	8	1	2	7	5	7	5	1	7	8	1	2	3	7	2	5	6	6	4	3	4	5	3	4	5	7	7	3	2	2	2	5	7	1	3	1	1	1	2	5	2	2	4	1
W776_WASP	1	7	1	7	2	2	5	5	5	6	1	5	8	1	2	2	4	2	5	4	5	3	3	4	5	3	5	5	5	5	3	6	2	3	5	7	1	3	4	1	1	2	5	2	2	4	1
W783_CAPRIMUS	5	7	1	8	1	1	8	8	8	7	2	7	9	1	2	1	3	2	5	6	4	2	5	6	5	9	3	4	7	5	2	3	2	2	7	7	1	3	1	1	1	2	5	1	1	4	1
W785_ARISTOCRAT	7	6	1	4	1	1	4	4	4	3	3	7	8	1	2	3	4	2	5	5	5	3	5	3	5	7	7	5	7	7	5	3	2	2	7	7	1	3	1	4	1	2	5	1	2	4	1
W787_TORFRIDA	5	7	1	4	1	2	4	4	4	3	3	9	5	1	2	4	5	1	5	4	5	2	3	4	5	3	6	5	5	5	5	7	2	3	5	5	1	1	7	4	1	2	5	1	2	4	1
W798_CAMP_REMY	4	7	NA	4	4	1	6	6	6	7	1	5	6	3	2	1	9	1	5	5	3	2	5	5	3	3	5	3	2	3	1	6	2	2	5	3	1	3	4	1	1	1	7	1	2	4	1
W800_GENESIS	9	6	1	6	1	1	8	6	7	7	1	3	4	1	2	2	3	1	5	5	5	3	5	4	7	3	5	5	7	5	5	4	2	1	7	7	1	3	7	2	1	2	5	2	2	2	1
W801_ASTRON	1	4	4	6	NA	NA	6	4	7	6	NA	NA	6	1	2	4	2	1	NA	3	NA	NA	NA	NA	NA	1	1	NA	NA	NA	NA	NA	2	NA	NA	7	NA	NA	NA	NA	NA	NA	NA	NA	NA	NA	1
W803_FLETUM	NA	NA	NA	NA	NA	NA	NA	NA	NA	NA	NA	NA	NA	NA	NA	NA	NA	NA	NA	NA	NA	NA	NA	NA	NA	NA	NA	NA	NA	NA	NA	NA	NA	NA	NA	NA	NA	NA	NA	NA	NA	NA	NA	NA	NA	NA	1
W806_DIABLO	1	7	3	8	1	4	8	7	8	8	3	6	8	1	2	2	3	1	3	5	5	2	5	7	5	3	4	5	7	5	5	3	2	1	7	7	1	3	7	4	1	2	5	1	2	1	1
W808_SPARK	1	7	3	8	1	2	5	5	4	5	1	2	7	3	2	3	6	2	3	4	5	2	3	4	5	3	7	3	5	5	3	6	2	1	5	7	1	3	2	4	1	2	2	1	2	1	1
W810_ZODIAC	1	7	1	8	1	1	8	7	8	7	5	6	4	1	2	3	5	1	5	5	5	2	5	5	5	3	5	7	3	5	5	4	2	2	7	7	1	3	1	1	1	1	1	1	2	1	1
W811_FENDA	NA	NA	NA	NA	NA	NA	NA	NA	NA	NA	NA	NA	NA	NA	NA	NA	NA	NA	NA	NA	NA	NA	NA	NA	NA	NA	NA	NA	NA	NA	NA	NA	NA	NA	NA	NA	NA	NA	NA	NA	NA	NA	NA	NA	NA	NA	1
W817_HUSSAR	7	6	1	5	1	1	6	6	6	5	1	7	4	1	2	3	4	1	5	4	4	3	5	5	7	7	5	5	5	5	3	3	2	2	7	5	1	3	1	1	1	2	1	2	2	4	1
W818_BRIGADIER	3	6	1	6	2	1	7	6	6	5	6	8	4	1	2	3	3	1	5	4	5	2	5	5	5	5	5	7	3	5	1	6	2	2	7	5	1	3	1	2	1	1	1	1	2	1	1
W824_BRYDEN	1	5	5	4	2	2	6	6	7	6	6	3	3	3	2	3	5	2	5	3	5	4	5	4	4	3	5	5	2	5	3	3	2	1	5	5	1	NA	NA	NA	NA	NA	NA	NA	NA	NA	1
W825_ADROIT	9	3	3	2	1	1	3	3	3	3	7	5	4	1	2	3	6	1	5	5	6	7	5	5	7	3	3	7	7	5	5	4	2	2	7	5	1	NA	NA	NA	NA	NA	NA	NA	NA	NA	1
W826_LEO*	1	5	5	7	2	1	6	6	5	5	1	7	4	1	2	4	3	2	3	4	5	4	5	5	4	7	4	5	2	7	3	3	2	2	7	9	1	NA	NA	NA	NA	NA	NA	NA	NA	NA	1
W827_RENOWN	1	5	7	7	2	2	7	6	7	7	9	6	7	1	2	3	5	1	5	4	3	3	5	5	4	3	3	5	3	5	3	3	2	2	5	7	1	NA	NA	NA	NA	NA	NA	NA	NA	NA	1
W828_HUNTER	9	6	1	8	1	1	8	7	7	6	5	7	4	1	2	2	5	1	5	5	5	2	5	5	7	5	4	5	3	5	3	3	2	2	7	5	1	3	3	2	6	2	1	2	2	4	1
W829_VERITAS	9	7	5	6	1	1	6	6	6	6	8	3	7	1	2	3	6	1	5	5	5	5	5	5	4	5	4	5	3	5	3	4	2	3	5	5	1	NA	NA	NA	NA	NA	NA	NA	NA	NA	1
W833_CADENZA	1	4	5	4	1	1	5	6	6	5	7	5	7	3	2	4	3	1	5	4	4	3	5	4	7	3	7	3	5	5	5	5	2	2	5	7	2	3	6	4	1	1	3	2	2	5	2
W834_SOISSONS	NA	NA	NA	NA	NA	NA	NA	NA	NA	NA	NA	NA	NA	1	NA	NA	NA	NA	NA	NA	NA	NA	NA	NA	NA	NA	NA	NA	NA	NA	NA	NA	NA	NA	NA	NA	NA	NA	NA	NA	NA	NA	NA	NA	NA	NA	1
W844_TREND	NA	4	1	6	1	2	8	8	8	7	9	8	4	1	2	2	4	1	5	3	5	3	5	4	5	5	5	5	3	5	3	7	NA	2	5	NA	NA	NA	NA	NA	NA	NA	NA	NA	NA	NA	1
W847_FLAME	2	5	1	6	1	2	7	7	7	7	1	1	4	1	2	2	6	1	5	5	6	4	3	3	7	3	4	7	7	5	3	3	2	2	7	7	1	3	7	1	1	2	5	1	2	1	1
W848_WOODSTOCK	3	4	1	7	1	2	8	7	8	5	5	5	5	1	2	2	3	1	5	4	5	3	5	4	7	3	4	3	5	5	5	5	2	2	7	5	1	3	1	1	1	1	3	1	2	1	1
W856_LYNX*	4	5	1	6	1	3	8	7	8	7	5	5	3	1	2	2	4	1	5	5	5	2	3	5	7	7	4	5	5	5	5	8	2	2	7	5	1	3	1	2	1	2	1	2	2	4	1
W858_RIALTO	4	5	1	5	1	1	7	7	8	8	5	3	5	1	2	2	6	1	5	6	4	3	3	5	9	7	4	5	7	5	5	5	2	2	7	5	1	1	7	4	1	2	1	2	1	2	1
W859_ANDANTE	6	4	1	5	1	1	7	7	8	8	5	3	5	1	2	3	8	1	5	5	4	2	5	3	5	3	4	7	7	5	5	4	2	2	5	5	1	3	7	1	4	2	7	1	2	1	1
W862_ATLA	5	5	1	6	1	1	8	7	8	8	5	4	3	1	2	3	8	1	5	6	6	4	3	5	4	3	6	5	3	7	5	5	2	2	5	5	NA	NA	NA	NA	NA	NA	NA	NA	NA	NA	1
W863_OSTARA	6	5	NA	5	1	3	8	7	8	7	7	7	3	1	2	3	6	1	3	6	6	5	3	4	4	3	4	7	3	5	7	4	2	2	7	5	NA	NA	NA	NA	NA	NA	NA	NA	NA	NA	1
W867_PROPHET	6	5	1	5	1	1	6	4	5	4	5	7	4	1	2	2	6	1	5	6	5	3	5	4	5	3	4	5	5	5	5	4	2	2	7	5	NA	3	7	1	1	1	5	1	2	1	1
W878_BEAUFORT	7	4	1	6	1	3	7	7	7	7	4	4	5	1	2	3	5	1	5	3	5	3	3	5	7	3	4	5	7	5	3	5	2	2	5	5	1	1	1	1	1	2	1	1	1	3	1
W881_ENCORE	7	5	3	6	1	2	7	6	7	8	5	6	5	1	2	3	4	1	5	6	5	2	5	5	7	3	4	5	5	5	3	3	2	2	5	5	1	3	7	1	6	2	1	2	2	4	1
W882_CONSORT	1	5	1	6	1	2	6	5	6	7	6	7	4	1	2	2	4	2	5	5	4	4	5	4	7	3	4	5	7	3	5	3	2	1	5	9	1	3	4	1	1	1	1	1	3	3	1
W886_TURPIN	7	5	1	5	1	3	7	7	7	7	6	5	5	1	2	2	4	1	5	4	5	4	5	3	4	9	4	5	5	5	3	6	2	2	5	5	NA	NA	NA	NA	1	2	1	2	2	2	1
W896_DYNAMO	3	5	1	6	1	2	7	7	7	6	5	7	4	1	2	2	3	1	5	7	4	3	5	4	7	7	4	7	5	5	3	4	2	2	5	7	1	3	1	1	1	2	5	1	1	1	1
W900_TRAWLER	1	NA	NA	NA	NA	NA	NA	NA	NA	NA	NA	NA	NA	1	2	NA	NA	NA	NA	NA	NA	NA	NA	NA	NA	NA	NA	NA	NA	NA	NA	NA	2	NA	NA	6	1	NA	NA	NA	NA	NA	NA	NA	NA	NA	1
W930_CORSAIRE	NA	NA	NA	NA	NA	NA	NA	NA	NA	NA	NA	NA	NA	NA	NA	NA	NA	NA	NA	NA	NA	NA	NA	NA	NA	NA	NA	NA	NA	NA	NA	NA	NA	NA	NA	NA	NA	NA	NA	NA	NA	NA	NA	NA	NA	NA	1
W931_CAXTON	5	3	1	5	1	1	7	5	7	6	7	3	2	1	2	2	5	1	5	5	5	3	5	3	7	3	4	5	7	5	5	3	2	2	5	5	1	3	7	1	1	1	5	1	1	3	1
W932_REAPER	3	5	1	6	2	3	8	7	8	8	1	2	3	2	2	3	5	1	5	4	7	4	5	3	5	5	4	5	9	5	3	5	2	2	5	5	1	3	1	1	1	2	5	2	2	2	1
W933_RALEIGH	5	7	1	8	1	3	8	7	7	7	5	3	2	1	2	2	4	2	5	6	5	3	5	5	7	3	5	7	7	5	5	5	2	2	5	6	1	3	1	1	1	2	1	2	1	2	1
W934_DRAKE	2	8	1	8	2	NA	7	NA	8	7	5	NA	3	1	2	2	3	1	4	6	5	4	3	4	7	3	5	NA	6	6	5	6	2	NA	NA	5	1	3	1	1	1	2	1	2	2	4	1
W937_SPRY	1	5	1	7	1	1	8	7	8	8	5	1	2	1	2	2	4	1	5	5	6	3	5	3	7	3	5	7	7	7	5	5	2	2	5	5	1	NA	NA	NA	NA	NA	NA	NA	NA	NA	1
W938_SHANNON	3	6	1	5	1	1	8	7	7	7	4	5	2	1	2	1	2	1	5	5	4	3	5	5	5	3	5	5	5	5	3	3	2	2	5	5	1	NA	NA	NA	NA	NA	NA	NA	NA	NA	1
W939_CHARGER	1	5	1	4	1	1	8	8	8	8	6	2	2	1	2	2	4	1	5	5	4	3	5	4	7	3	4	7	7	5	5	3	2	2	5	7	1	3	7	1	1	2	5	2	2	3	1
W940_CLOVE	3	7	1	6	1	2	8	8	8	8	8	2	2	1	2	2	3	1	5	5	6	4	5	4	7	5	4	7	5	5	3	5	2	2	5	5	1	3	1	1	1	2	1	2	2	4	1
W942_NEWHAVEN	5	7	1	6	1	2	8	8	8	8	8	4	2	1	2	3	4	2	5	5	6	3	5	4	7	3	5	5	5	5	3	3	2	2	5	7	1	NA	NA	NA	NA	NA	NA	NA	NA	NA	1
W943_GALATEA	1	5	3	6	1	2	7	6	7	7	9	3	3	1	2	2	3	1	5	6	2	3	5	3	7	3	3	5	7	5	3	4	2	2	5	7	1	3	6	5	1	2	5	2	2	1	1
W945_MAGELLAN	5	5	1	6	1	3	7	6	7	7	2	3	4	1	2	2	4	2	5	4	5	2	5	5	5	7	3	5	9	5	5	4	2	3	5	5	1	3	1	1	1	2	5	1	1	2	1
W946_CHIANTI	5	4	5	5	1	3	6	5	6	6	7	3	4	1	2	2	6	2	5	5	5	2	5	5	7	7	3	5	5	5	5	4	2	2	5	5	1	1	1	1	1	2	5	2	2	2	1
W954_CROFTER	5	7	1	7	4	3	6	5	6	7	6	6	5	1	2	2	4	1	5	5	5	3	5	3	7	5	4	5	7	3	3	4	2	2	5	3	1	3	1	1	1	1	1	1	2	2	1
W955_RITMO	5	5	1	9	1	1	7	7	7	7	9	2	3	1	2	3	4	2	5	5	5	2	7	4	9	3	4	5	NA	5	5	3	NA	2	5	NA	1	3	1	1	1	2	6	1	2	1	1
W966_RUBENS	1	NA	NA	NA	NA	NA	NA	NA	NA	NA	NA	NA	NA	1	1	NA	NA	NA	NA	NA	NA	NA	NA	NA	NA	1	1	NA	NA	NA	NA	NA	1	NA	NA	NA	1	NA	NA	NA	NA	NA	NA	NA	NA	NA	1
W967_ABBOT	4	5	1	4	2	1	7	7	6	7	9	5	3	1	2	2	4	1	5	5	3	2	5	5	5	3	3	6	3	3	5	4	2	2	6	7	1	1	1	1	2	2	5	1	2	1	1
W970_IMPALA	3	5	1	6	3	NA	7	NA	6	6	5	NA	6	1	2	2	6	1	5	4	5	3	5	3	6	3	5	NA	7	5	6	6	2	NA	NA	5	2	3	7	1	1	2	5	2	2	4	2
W972_ACCLAIM	5	8	1	7	1	1	8	7	8	8	3	4	4	1	2	2	3	1	5	6	5	3	5	4	7	9	4	5	5	3	5	6	2	2	5	5	1	3	1	1	1	2	1	1	2	1	1
W973_MADRIGAL	4	7	1	6	1	1	8	7	7	7	6	4	3	1	2	2	3	1	5	4	4	2	5	4	7	7	3	5	3	5	3	5	2	2	5	5	1	3	1	4	1	2	1	1	1	3	1
W978_HARRIER	1	7	1	8	2	1	8	7	8	7	8	4	3	1	2	3	5	1	5	4	4	3	5	3	7	3	3	5	7	5	3	3	2	2	5	7	1	3	1	1	1	2	1	2	1	2	1
W980_MALACCA	4	6	1	5	1	1	7	6	7	7	1	2	3	1	2	3	5	1	5	6	4	3	5	5	5	3	4	5	3	3	1	7	2	3	7	5	1	3	7	1	1	2	5	1	2	1	1
W982_HUDSON	1	6	1	6	1	1	7	7	7	7	5	5	2	1	2	2	4	1	5	4	4	4	5	4	7	3	4	5	7	5	5	4	2	2	5	5	1	3	1	1	1	1	7	2	1	2	1
W983_EQUINOX	3	6	1	6	1	1	8	7	8	7	7	6	1	1	2	1	2	1	5	5	4	3	7	3	5	5	4	5	5	5	5	5	2	2	5	5	1	3	1	3	1	2	1	2	2	4	1
W992_HOLSTER	2	7	1	7	1	1	8	8	8	8	4	3	2	1	2	2	3	1	5	5	5	2	5	3	5	7	4	7	5	5	5	5	2	2	3	6	1	NA	NA	NA	NA	NA	NA	NA	NA	NA	1
W994_WARRIOR	3	6	1	5	1	1	7	5	6	5	3	7	2	1	2	2	3	1	5	7	5	3	5	3	7	3	6	7	5	5	3	7	2	2	5	7	1	1	7	1	1	2	1	2	1	2	1
Avalon	NA	NA	NA	NA	NA	NA	NA	NA	NA	NA	NA	NA	NA	NA	NA	NA	NA	NA	NA	NA	NA	NA	NA	NA	NA	NA	NA	NA	NA	NA	NA	NA	NA	NA	NA	NA	NA	NA	NA	NA	NA	NA	NA	NA	NA	NA	3
Cadenza	NA	NA	NA	NA	NA	NA	NA	NA	NA	NA	NA	NA	NA	NA	NA	NA	NA	NA	NA	NA	NA	NA	NA	NA	NA	NA	NA	NA	NA	NA	NA	NA	NA	NA	NA	NA	NA	NA	NA	NA	NA	NA	NA	NA	NA	NA	2
CHINESE_SPRING	NA	NA	NA	NA	NA	NA	NA	NA	NA	NA	NA	NA	NA	NA	NA	NA	NA	NA	NA	NA	NA	NA	NA	NA	NA	NA	NA	NA	NA	NA	NA	NA	NA	NA	NA	NA	NA	NA	NA	NA	NA	NA	NA	NA	NA	NA	3
No. observations	321	329	310	323	264	108	333	205	340	340	238	95	322	354	349	316	331	321	315	340	336	334	222	338	319	343	345	92	330	255	234	314	343	92	93	339	334	86	86	86	86	86	86	86	86	86	504
GWAS hits	1	0	1	0	0	0	4	3	5	3	0	0	1	3	2	0	1	0	1	0	0	0	0	1	1	2	0	0	0	0	3	0	8	0	0	2	12	1	1	1	0	1	1	0	0	0	12

## Sheet: Supplementary Table 3
90K SNP	Primer name	Primer sequence (5'-3')	Allele (flourophore)*	SNP position on chr. 3B in cv Chinese Spring RefSeq v1.0 genome assembly (bp)	SNP flanking sequence in cv. Chinese Spring
tplb0048c20_2437	SPT_TC01 A1	CCAACTGTCGGCACATCg	Reference allele (VIC) - Allele 1	chr3B:821082293	TCCCATGAATACAAATTGTAAAAGTCGTATGCCTCCCCAACCGAGTCGAA[C/T]GATGTGCCGACAGTTGGGGTTATTACATTCTCAGTTGGGTTTTCGGCATA
	SPT_TC01 A2	CCAACTGTCGGCACATCa	Alternative allele (FAM) - Allele 2
	SPT_TC01 COM	CAACATTCAGTCGGCTCTTACT
BS00073411_51	SPT_TC02 A1	TGGTAGCAAAGATGGACTCTt	Reference allele (VIC) - Allele 1	chr3B:829197946	TGATATGAAGATGTGATGCACATGGCCGATCTACTCAGTTTGTTGGAGTG[A/C]AGAGTCCATCTTTGCTACCAAAGAGGATAATTGATAATGAGCTTGAAATA
	SPT_TC02 A2	TGGTAGCAAAGATGGACTCTg	Alternative allele (FAM) - Allele 2
	SPT_TC02 COM	TGGCCGATCTACTCAGTTTG
BS00074345_51	SPT_TC03 A1	AGTTAGCCATCTGAATGTAGTCc	Reference allele (VIC) - Allele 1	chr3B:829203687	TGGAAATTGTATTGCTTCGCGGTGTGTATTTGAACAGAAGCCAAGAAAGC[A/G]GACTACATTCAGATGGCTAACTTTCATCAAGTTTTTAACCTCGCAATCAA
	SPT_TC03 A2	AGTTAGCCATCTGAATGTAGTCt	Alternative allele (FAM) - Allele 2
	SPT_TC03 COM	TGAACAGAAGCCAAGAAAGC

## Sheet: Suplementary Table 4
DUS characteristic code	DUS characteristic description	No. cvs. with DUS and Yield data	Correlation with Yield	No. cvs. with DUS and HFN data	Correlation with HFN	No. cvs. with DUS and protein data	Correlation with protein	No. cvs. with DUS and TestWt data	Correlation with TestWt
P1	Coleoptile – anthocyanin colouration	126	-0.03	126	0.11	122	0.04	126	0.34
P2	Plant – growth habit	127	-0.1	127	0.28	123	0.12	127	0.47
P6	Plant – frequency of plants with recurved flags	121	NA	121	-0.29	117	0.71	121	-0.51
P8	Time of ear	123	-0.24	123	-0.46	119	0.06	123	0.2
P9	Flag leaf – anthocyanin colouration of auricles	125	-0.82	125	-0.29	121	0.27	125	-0.35
P10	Flag leaf – attitude	52	-0.89	52	-0.09	52	0.54	52	NA
P14	Flag leaf – glaucosity of sheath	127	0.19	127	0.28	123	-0.43	127	-0.1
P15	Flag leaf – glaucosity of blade (lower side)	67	NA	67	-0.14	67	-0.43	67	0.18
P16	Culm – glaucosity of neck	131	0.08	131	0.11	127	-0.22	131	-0.26
P17	Ear - glaucosity	131	-0.03	131	-0.12	127	-0.06	131	-0.28
P18	Supernumerary spikelet - frequency	109	-0.47	109	-0.6	105	0.24	109	-0.82
P21	Plant – length (stems, ears, awns and scurs)	123	-0.37	123	0.03	119	0.25	123	0.03
P22	Straw – pith in cross section	133	-0.8	133	-0.18	129	0.59	133	-0.09
P26	Awns or scurs – presence	132	0.21	132	0.36	128	0.22	132	0.58
P27	Awns or scurs – distribution	121	0.38	121	-0.18	117	0.11	121	-0.19
P28	Awns or scurs at the tip of ear – length	128	0.09	128	0.25	124	0.06	128	-0.23
P30	Ear – shape in profile	121	0.41	121	0.21	117	0.16	121	-0.39
P31	Ear – length (excluding awns or scurs)	120	-0.13	120	-0.21	116	-0.27	120	-0.22
P33	Ear density	131	-0.31	131	-0.64	127	0.04	131	-0.81
P41	Lower glume – beak length	131	-0.29	131	0.3	127	0.26	131	0.1
P42	Lower glume – beak shape	130	NA	130	-0.02	126	NA	130	0.6
P43	Lower glume – beak tip	105	0.22	105	0.93	101	-0.34	105	0.09
P45	Lower glume – shoulder width	131	0.03	131	-0.05	127	0.4	131	0.49
P46	Lower glume – shoulder shape	123	0.72	123	-0.45	119	-0.64	123	-0.39
P51	Lower glume – external surface roughness	133	-0.14	133	0.11	129	0.06	133	-0.1
P52	Lower glume – extent of internal hairs	132	0.46	132	0.5	128	-0.29	132	0.37
P55	Lowest lemma – beak shape	127	0.21	127	0.18	123	-0.29	127	0.11
P56	Lowest lemma – beak length	121	0.28	121	0.23	117	0.02	121	0.46
P58	Lowest lemma – beak swelling	107	0.25	107	0.05	103	-0.2	107	0.14
P68	Apical rachis segment – hairiness of convex surface	120	0.41	120	0.42	116	-0.02	120	0.41
P79	Grain – colouration with phenol	132	0.2	132	0.54	128	-0.07	132	0.41
P80	Seasonal type	125	0.47	125	0.29	121	-0.15	125	-0.13
P100	Consensus seasonal type	146	NA	146	0.27	142	-0.2	146	-0.14

## Sheet: Supplementary Table 5
DUS characteristic code	UPOV DUS characteristic number	CPVO characteristic number (CPVO-TP/003/4)	DUS characteristic description	GWAS genetic locus name£	Chromosome	Chromosome position (Mb)	Exploratory significance threshold (-log10P)	Bonferroni-corrected P = 0.05 significance threshold (-log10P)	SNP	Reference allele	Alternative allele	Score (-log10P)	SNP effect of reference allele	Minor allele frequency	QTN	Left internal SNP†	Left interval chromosomal position (bp)†	Right marker	Right interval chromosomal position (bp)†	Located in region of low genetic recombination spanning centromere?‡	GWAS genetic locus name£	Candidate genetic locus	Candidate gene(s) (Chinese Spring equivalent gene model)	Candidate locus/gene reference/info	Candidate gene(s) details
51	NA	NA	Lower glume – external surface roughness	P51_1A002	1A	2.37816	4	5.13583	BS00100774_51	0	1	19.8166	-1.39819	0.46319	1	BS00000713_51	1145448	BS00081035_51	10136114	No	P51_1A002	Hg1 (formelly Hg)	TaELD1-1A (TraesCSU02G143200; RefSeq v2.0 unannotated region 1A: 1,866,712 – 1,869,060)	Hu et al. 2024 (T. durum), Hu & Zuo 2022 doi: 10.3389/fpls.2022.897772 (T. aestivim)	Glycosyltransferase-like ELD1/KOBITO 1, Hu & Zuo (2022)
14	6	5	Flag leaf – glaucosity of sheath	P14_1B010	1B	9.5558	4	5.12963	Kukri_c36151_170	0	1	5.53765	0.679113	0.0822785	1	Kukri_c36151_170	9555802	Kukri_c36151_170	9555802	No (note: 1B/1R translocation)	P14_1B010	Iw3 (T. turgidum ssp. dococcoides)	Located between XWL3096 and Xpsp3000 (@5.138 Mb in CS)	Wang et al. (2014) doi: 10.1007/s00122-014-2260-8
16	8	8	Culm – glaucosity of neck	P16_1B010	1B	9.5558	4	5.12937	Kukri_c36151_170	0	1	9.02276	0.978551	0.0804954	1	Kukri_c36151_170	9555802	Kukri_c36151_170	9555802	No (note: 1B/1R translocation)	P16_1B010	Iw3 (T. turgidum ssp. dococcoides)	Located between XWL3096 and Xpsp3000 (@5.138 Mb in CS)	Wang et al. (2014) doi: 10.1007/s00122-014-2260-8
17	7	7	Ear - glaucosity	P17_1B010	1B	9.5558	4	5.13213	Kukri_c36151_170	0	1	4.22881	0.759588	0.0804954	0	Kukri_c36151_170	9555802	Kukri_c36151_170	9555802	No (note: 1B/1R translocation)	P17_1B010
16	8	8	Culm – glaucosity of neck	P16_1B536	1B	535.798	4	5.12937	CAP12_c1129_220	0	1	6.29568	-0.776939	0.0804954	1	RFL_Contig4977_2333	535546089	BS00088039_51	561704515	No	P16_1B536
14	6	5	Flag leaf – glaucosity of sheath	P14_1B631	1B	630.701	4	5.12963	BS00042340_51	0	1	5.90946	0.964317	0.0601266	1	RFL_Contig4977_2333	535546089	Kukri_c18109_649	636264197	No	P14_1B631
16	8	8	Culm – glaucosity of neck	P16_1B631	1B	630.701	4	5.12937	BS00042340_51	0	1	6.13439	1.07659	0.0588235	1	RAC875_rep_c114694_99	630063164	Kukri_c18109_649	636264197	No	P16_1B631
15	NA	6	Flag leaf – glaucosity of blade (lower side)	P15_1B636	1B	636.264	4	5.06	Kukri_c18109_649	0	1	6.73129	1.20017	0.0890052	1	BS00042340_51	630700832	Kukri_c18109_649	636264197	No	P15_1B636
58	NA	NA	Lowest lemma – beak swelling	P58_2A036	2A	36.04	4	5.04813	Tdurum_contig11803_850	0	1	4.54873	0.563999	0.274336	0	Tdurum_contig11803_850	36040025	Kukri_c46426_338	36050397	No	P58_2A036
79	25	24	Grain – colouration with phenol	P79_2A712	2A	711.969	4	5.12788	TA001297_0826	0	1	21.1468	1.22309	0.413043	1	BS00023214_51	693294639	BS00110386_51	718838946	No	P79_2A712	Ppo1	Ppo-A1 (TraesCS2A02G468200), Ppo-A2 (TraesCS2A02G468500)	He et al. (2007) doi: 10.1007/s00122-007-0539-8	Polyphenol oxidate gene
15	NA	6	Flag leaf – glaucosity of blade (lower side)	P15_2B005	2B	4.79021	4	5.06	BS00061187_51b	0	1	4.99328	0.562666	0.303665	0	wsnp_Ra_c1660_3275687	3789816	BS00061187_51b	4790209	No	P15_2B005	W1	TaDMP-B (TraesCS2B02G006000), TaDMH-B (TraesCS2B02G006100, TraesCS2B02G006500). TaDMC-B (TraesCS2B02G006200, TraesCS2B02G006600)	Hen-Avivi et al. (2016) doi: 10.1105/tpc.16.00197	W1 contains a g b-diketone biosynthesis gene cluster orthologous to the cer-cqu gene cluster in barley: Diketone Metabolism-PKS, TaDMP (four genes in wheat on 2BS: TraesCS2B02G006000, TraesCS2B02G008900LC, TraesCS2B02G006700, TraesCS2B02G006800, TraesCS2B02G006300. In balrey, HvDMP gene also known as the Cer-C muant, MLOC_59804 = HORVU.MOREX.r3.2HG0097480. Diketone Metabolism-Hydrolase, TaDMH (tw…
17	7	7	Ear - glaucosity	P17_2B005	2B	4.79021	4	5.13213	BS00061187_51b	0	1	5.22271	0.499117	0.315789	1	BS00061187_51b	4790209	BS00061187_51b	4790209	No	P17_2B005	W1	TaDMP-B (TraesCS2B02G006000), TaDMH-B (TraesCS2B02G006100, TraesCS2B02G006500). TaDMC-B (TraesCS2B02G006200, TraesCS2B02G006600)	Hen-Avivi et al. (2016) doi: 10.1105/tpc.16.00197	W1 contains a g b-diketone biosynthesis gene cluster orthologous to the cer-cqu gene cluster in barley: Diketone Metabolism-PKS, TaDMP (four genes in wheat on 2BS: TraesCS2B02G006000, TraesCS2B02G008900LC, TraesCS2B02G006700, TraesCS2B02G006800, TraesCS2B02G006300. In balrey, HvDMP gene also known as the Cer-C muant, MLOC_59804 = HORVU.MOREX.r3.2HG0097480. Diketone Metabolism-Hydrolase, TaDMH (tw…
16	8	8	Culm – glaucosity of neck	P16_2B011	2B	11.2911	4	5.12937	Kukri_c1175_1577	0	1	5.59422	0.402399	0.489164	1	wsnp_Ra_c1660_3275687	3789816	Excalibur_c41459_96	1.82631e+07	No	P16_2B011	W1	TaDMP-B (TraesCS2B02G006000), TaDMH-B (TraesCS2B02G006100, TraesCS2B02G006500). TaDMC-B (TraesCS2B02G006200, TraesCS2B02G006600)	Hen-Avivi et al. (2016) doi: 10.1105/tpc.16.00197	W1 contains a g b-diketone biosynthesis gene cluster orthologous to the cer-cqu gene cluster in barley: Diketone Metabolism-PKS, TaDMP (four genes in wheat on 2BS: TraesCS2B02G006000, TraesCS2B02G008900LC, TraesCS2B02G006700, TraesCS2B02G006800, TraesCS2B02G006300. In balrey, HvDMP gene also known as the Cer-C muant, MLOC_59804 = HORVU.MOREX.r3.2HG0097480. Diketone Metabolism-Hydrolase, TaDMH (tw…
14	6	5	Flag leaf – glaucosity of sheath	P14_2B012	2B	12.0767	4	5.12963	BS00022126_51	0	1	6.26374	-0.781851	0.101266	1	Kukri_c1175_1577	11291126	Excalibur_c41459_96	1.82631e+07	No	P14_2B012	W1	TaDMP-B (TraesCS2B02G006000), TaDMH-B (TraesCS2B02G006100, TraesCS2B02G006500). TaDMC-B (TraesCS2B02G006200, TraesCS2B02G006600)	Hen-Avivi et al. (2016) doi: 10.1105/tpc.16.00197	W1 contains a g b-diketone biosynthesis gene cluster orthologous to the cer-cqu gene cluster in barley: Diketone Metabolism-PKS, TaDMP (four genes in wheat on 2BS: TraesCS2B02G006000, TraesCS2B02G008900LC, TraesCS2B02G006700, TraesCS2B02G006800, TraesCS2B02G006300. In balrey, HvDMP gene also known as the Cer-C muant, MLOC_59804 = HORVU.MOREX.r3.2HG0097480. Diketone Metabolism-Hydrolase, TaDMH (tw…
46	NA	NA	Lower glume – shoulder shape	P46_2B554	2B	553.623	4	5.13213	RFL_Contig4718_1269	0	1	4.00124	0.540686	0.109272	0	RFL_Contig4718_1269	553623420	RFL_Contig4718_1269	553623420	Yes	P46_2B554
17	7	7	Ear - glaucosity	P17_2D009	2D	9.34468	4	5.13213	D_contig17313_245	0	1	4.26477	0.460231	0.219814	0	D_contig17313_245	9.34468e+06	D_contig17313_245	9.34468e+06	No	P17_2D009	W2		Tsunewaki & Ebana (1999) doi: https://doi.org/10.1266/ggs.74.33
79	25	24	Grain – colouration with phenol	P79_2D574	2D	574.351	4	5.12788	RAC875_c110838_423	0	1	6.30873	-0.697038	0.236025	1	RAC875_c110838_423	574351449	RAC875_c110838_423	574351449	No	P79_2D574	Ppo2	Ppo-D1 (TraesCS2D02G468200),Ppo-D2 (TraesCS2D02G468600)		Polyphenol oxidate gene
80	26	25	Seasonal type	P80_2D618	2D	618.15	4	5.13277	RAC875_rep_c114621_464	0	1	6.39676	0.136218	0.0536278	1	RAC875_rep_c114621_464	618149718	BS00068318_51	619145447	No	P80_2D618	QFt.niab-2D.02		Fourquet et al. (2024) doi: 10.1007/s00122-024-04787-7
100	NA	NA	Consensus seasonal type	P100_3A081	3A	81.4777	4	5.14076	BS00022624_51	0	1	9.60395	-0.215223	0.039039	1	Tdurum_contig25520_363	57958219	Kukri_c6288_364	5.29614e+08	No	P100_3A081	QFt.niab-3A.01 ('Major' QTL)		Fourquet et al. (2024) doi: 10.1007/s00122-024-04787-7
80	26	25	Seasonal type	P80_3A081	3A	81.4777	4	5.13277	BS00022624_51	0	1	9.38842	-0.280512	0.0410095	1	BS00022624_51	81477697	Kukri_c6288_364	5.29614e+08	No	P80_3A081	QFt.niab-3A.01 ('Major' QTL)		Fourquet et al. (2024) doi: 10.1007/s00122-024-04787-7
100	NA	NA	Consensus seasonal type	P100_3A712	3A	712.132	4	5.14076	GENE_1833_70	0	1	10.9045	-0.158388	0.048048	1	BS00014695_51	6.20762e+08	GENE_1833_70	7.12132e+08	No	P100_3A712
80	26	25	Seasonal type	P80_3A712	3A	712.132	4	5.13277	GENE_1833_70	0	1	8.45667	-0.194358	0.044164	1	BS00014695_51	6.20762e+08	GENE_1833_70	7.12132e+08	No	P80_3A712
45	NA	NA	Lower glume – shoulder width	P45_3A718	3A	717.903	4	5.13213	BobWhite_c12428_371	0	1	4.37308	-0.560514	0.0529595	0	BobWhite_c12428_371	717903487	BobWhite_c12428_371	717903487	No	P45_3A718
28	15	15	Awns or scurs at the tip of ear – length	P28_3B744	3B	744.418	4	5.13213	Kukri_rep_c93484_262a	0	1	4.07673	0.587297	0.149682	0	Kukri_rep_c93484_262a	744418011	Kukri_rep_c93484_262a	744418011	No	P28_3B744
31	13	13	Ear – length (excluding awns or scurs)	P31_3B821	3B	820.761	4	5.13213	Excalibur_c23620_560	0	1	4.18959	-0.226316	0.439597	0	Excalibur_c23620_560	820760941	Excalibur_c23620_560	820760941	No	P31_3B821
22	10	10	Straw – pith in cross section between ear and upper node	P22_3B821	3B	821.082	4	5.13862	tplb0048c20_2437	0	1	35.7174	-0.876377	0.0783133	1	wsnp_Ex_c16569_25082760	8.17822e+08	BS00003884_51	829541512	No	P22_3B821	Qss.msub-3BL (SSt1 in T. durum)	TaVPE3cB (TraesCS3B02G597900)	Cook et al. (2004) doi https://doi.org/10.2135/cropsci2004.1397; Nilsen et al. (2017) doi: https://doi.org/10.1371/journal.pone.0175285	Liu et al. (2023) doi: 10.1007/s00122-023-04372-4
6	4	3	Plant – frequency of plants with recurved flags	P6_3B008	3B	821.082	4	5.13213	tplb0048c20_2437	0	1	4.14312	-0.910062	0.0409556	0	tplb0048c20_2437	821082293	tplb0048c20_2437	821082293	No	P6_3B008
14	6	5	Flag leaf – glaucosity of sheath	P14_3D605	3D	604.863	4	5.13	TA003570_0548	0	1	4.0389	0.486586	0.0822785	0	TA003570_0548	6.04863e+08	TA003570_0548	6.04863e+08	No	P14_3D605	W4		Nishijima et al. (2018) doiL 10.1007/s10709-018-0012-4. Located between Xgwm465 (@497.799 Mb in CS) and Xbarc42 (@499.763 Mb in CS)
22	10	10	Straw – pith in cross section between ear and upper node	P22_3D610	3D	609.929	4	5.13862	BS00080821_51a	0	1	14.7225	-0.386573	0.165663	1	BS00073760_51b	609923586	BS00080821_51a	6.09929e+08	No	P22_3D610
100	NA	NA	Consensus seasonal type	P100_4A017	4A	17.2615	4	5.14076	RAC875_c1377_428	0	1	6.67167	0.128105	0.0510511	1	BS00108852_51	11319026	RAC875_c1377_428	17261481	No	P100_4A017
80	26	25	Seasonal type	P80_4A017	4A	17.2615	4	5.13277	RAC875_c1377_428	0	1	7.00422	0.178624	0.0504732	1	RAC875_c1377_428	17261481	RAC875_c1377_428	17261481	No	P80_4A017
26	14	14	Awns or scurs – presence	P26_4A038	4A	38.3672	4	5.14026	wsnp_Ex_rep_c67145_65628860	0	1	8.01708	0.212733	0.0361446	1	wsnp_Ex_rep_c67145_65628860	3.83672e+07	wsnp_Ex_rep_c67145_65628860	3.83672e+07	No	P26_4A038
100	NA	NA	Consensus seasonal type	P100_4B002	4B	1.78328	4	5.14076	RAC875_c65707_171	0	1	6.05004	-0.0753542	0.123123	1	BS00040127_51a	1.77804e+06	Ku_c63300_1309	21556722	No	P100_4B002
80	26	25	Seasonal type	P80_4B002	4B	1.78328	4	5.13277	RAC875_c65707_171	0	1	5.93867	-0.101497	0.123028	1	BS00040127_51a	1.77804e+06	Ku_c63300_1309	21556722	No	P80_4B002
100	NA	NA	Consensus seasonal type	P100_4B656	4B	656.163	4	5.14076	BS00109456_51	0	1	4.27252	-0.111287	0.042042	1	BS00109456_51	6.56163e+08	BS00109456_51	6.56163e+08	No	P100_4B656	QFt.niab-4B.01 ('Major' QTL)	TaTFL1L-B (TraesCS4B02G307600). 4B: 597.741 Mbp	Fourquet et al. (2024) doi: 10.1007/s00122-024-04787-7	TERMINAL FLOWER 1-LIKE, PEBP domain gene, Forquet et al. (2024)
80	26	25	Seasonal type	P80_4B656	4B	656.163	4	5.13277	BS00109456_51	0	1	5.0667	-0.161565	0.044164	1	BS00109456_51	6.56163e+08	BS00109456_51	6.56163e+08	No	P80_4B656	QFt.niab-4B.01 ('Major' QTL)	TaTFL1L-B (TraesCS4B02G307600). 4B: 597.741 Mbp	Fourquet et al. (2024) doi: 10.1007/s00122-024-04787-7	TERMINAL FLOWER 1-LIKE, PEBP domain gene, Forquet et al. (2024)
26	14	14	Awns or scurs – presence	P26_4B661	4B	660.656	4	5.14	BS00100738_51	0	1	4.93406	0.143217	0.0512048	0	BS00100738_51	660655784	BS00100738_51	660655784	No	P26_4B661
51	NA	NA	Lower glume – external surface roughness	P51_5A110	5A	110.363	4	5.14	D_GA8KES402GAVSF_317	0	1	4.98055	-1.4115	0.0368098	1	D_GA8KES402GAVSF_317	1.10363e+08	D_GA8KES402GAVSF_317	1.10363e+08	Yes	P51_5A110
100	NA	NA	Consensus seasonal type	P100_5A587	5A	586.597	4	5.14076	RAC875_rep_c109716_67	0	1	11.6889	-0.181899	0.0510511	1	RAC875_rep_c113313_607	585240597	Kukri_rep_c91370_381	671444798	No	P100_5A587	Vrn-A1	VRN-A1 (TraesCS5A02G391700)	Fu et al. (2005) doi: 10.1007/s00438-004-1095-4	MADS-box transcription factor
80	26	25	Seasonal type	P80_5A587	5A	586.597	4	5.13277	RAC875_rep_c109716_67	0	1	10.6213	-0.226532	0.0536278	1	RAC875_rep_c113313_607	585240597	BobWhite_c15476_88	625732721	No	P80_5A587	Vrn-A1	VRN-A1 (TraesCS5A02G391700)	Fu et al. (2005) doi: 10.1007/s00438-004-1095-4	MADS-box transcription factor
15	NA	6	Flag leaf – glaucosity of blade (lower side)	P15_5B540	5B	539.935	4	5.14	IACX11840	0	1	4.11877	-0.897495	0.0628272	0	IACX11840	5.39935e+08	IACX11840	5.39935e+08	No	P15_5B540
100	NA	NA	Consensus seasonal type	P100_5B551	5B	550.849	4	5.14076	Kukri_c31479_147	0	1	8.31866	0.130986	0.0630631	1	IACX2796	550193739	Ex_c6571_224	6.01327e+08	No	P100_5B551	Vrn-B1	VRN-B1 (TraesCS5B02G396600)		MADS-box transcription factor
80	26	25	Seasonal type	P80_5B551	5B	550.849	4	5.13277	Kukri_c31479_147	0	1	8.31347	0.183414	0.0599369	1	Kukri_c31479_147	550849374	BS00041911_51	601326850	No	P80_5B551	Vrn-B1	VRN-B1 (TraesCS5B02G396600)		MADS-box transcription factor
58	NA	NA	Lowest lemma – beak swelling	P58_5B585	5B	584.612	4	5.05	GENE_2689_215	0	1	4.73403	-0.587316	0.256637	0	GENE_2689_215	584612037	GENE_2689_215	584612037	No	P58_5B585
100	NA	NA	Consensus seasonal type	P100_6A034	6A	33.9565	4	5.14076	Ku_c37893_495	0	1	4.51348	0.105695	0.045045	1	Ku_c37893_495	33956517	Ku_c37893_495	33956517	No	P100_6A034
80	26	25	Seasonal type	P80_6A034	6A	33.9565	4	5.13277	Ku_c37893_495	0	1	4.83909	0.13761	0.0504732	1	Ku_c37893_495	33956517	Ku_c37893_495	33956517	No	P80_6A034
100	NA	NA	Consensus seasonal type	P100_6A581	6A	580.533	4	5.14076	wsnp_Ex_rep_c105594_89968727	0	1	5.60617	-0.110181	0.048048	1	wsnp_Ku_c27273_37219950	446301477	wsnp_Ku_c25376_35340294	581839269	No	P100_6A581
80	26	25	Seasonal type	P80_6A581	6A	580.533	4	5.13277	wsnp_Ex_rep_c105594_89968727	0	1	6.70002	-0.167048	0.0473186	1	wsnp_Ex_rep_c105594_89968727	5.80533e+08	CAP7_c4283_232	581746594	No	P80_6A581
21	9	9	Plant – length (stems, ears, awns and scurs)	P21_6B691	6B	691.341	4	5.13213	BobWhite_c6220_101	0	1	4.00278	0.551216	0.111475	0	BobWhite_c6220_101	691340613	BobWhite_c6220_101	691340613	No	P21_6B691
22	10	10	Straw – pith in cross section between ear and upper node	P22_6B707	6B	707.385	4	5.14	Excalibur_c96915_247	0	1	4.45817	0.37558	0.0512048	1	Excalibur_c96915_247	707384869	Excalibur_c96915_247	707384869	No	P22_6B707
80	26	25	Seasonal type	P80_6B708	6B	708.027	4	5.13277	tplb0046e21_221a	0	1	5.14262	-0.169477	0.0504732	1	tplb0046e21_221a	708027319	Kukri_c373_916	716621064	No	P80_6B708
100	NA	NA	Consensus seasonal type	P100_6B717	6B	716.621	4	5.14076	Kukri_c373_916	0	1	5.14199	0.134426	0.048048	1	tplb0046e21_221a	708027319	Kukri_c373_916	716621064	No	P100_6B717
16	8	8	Culm – glaucosity of neck	P16_6D005	6D	5.0652	4	5.12937	BobWhite_c7090_123a	0	1	4.08306	-0.533566	0.105263	0	BobWhite_c7090_123a	5065205	BobWhite_c7090_123a	5065205	No	P16_6D005
100	NA	NA	Consensus seasonal type	P100_6D406	6D	405.674	4	5.14076	D_contig24197_66	0	1	4.05261	-0.043343	0.489489	0	D_contig24197_66	405674302	D_contig24197_66	405674302	No	P100_6D406	QFt.niab-6D.01 ('Major' QTL)		Fourquet et al. (2024) doi: 10.1007/s00122-024-04787-7
1	1	1	Coleoptile – anthocyanin colouration	P1_7A120	7A	120.176	4	5.12	BS00082180_51	0	1	13.7877	-1.54123	0.355263	1	CAP8_c702_377	108807857	wsnp_Ex_c21068_30195276	182619398	No	P1_7A120	Rc	TaC1-A (TraesCS7A02G165700)	Ahmed et al. 2006, doi: 10.1016/j.jcs.2006.03.002	Wheat orthologue of the maize C1 gene, encoding an MYB transcription factor. Identified as a candidate gene by Himi & Taketa (2015), doi: 10.1007/s00438-015-0991-0
58	NA	NA	Lowest lemma – beak swelling	P58_7A667	7A	666.608	4	5.05	BS00009838_51	0	1	5.19437	-0.740437	0.123894	1	BS00027425_51	6.63962e+08	IACX2471	6.69729e+08	No	P58_7A667
100	NA	NA	Consensus seasonal type	P100_7B034	7B	33.8128	4	5.14076	BS00111144_51	0	1	5.50397	0.151645	0.036036	1	BS00111144_51	33812777	BS00111144_51	33812777	No	P100_7B034	Vrn-B3, QFt.niab-7B.01 ('Major' QTL)	VRN-B3 (TraesCS7B02G013100)	Yan et al. (2006) doi: 10.1073/pnas.0607142103 ; Fourquet et al. (2024) doi: 10.1007/s00122-024-04787-7	FLOWERING LOCUS T1
80	26	25	Seasonal type	P80_7B034	7B	33.8128	4	5.13	BS00111144_51	0	1	6.56232	0.222161	0.0378549	1	BS00111144_51	33812777	BS00111144_51	33812777	No	P80_7B034	Vrn-B3, QFt.niab-7B.01 ('Major' QTL)	VRN-B3 (TraesCS7B02G013100)	Yan et al. (2006) doi: 10.1073/pnas.0607142103 ; Fourquet et al. (2024) doi: 10.1007/s00122-024-04787-7	FLOWERING LOCUS T1

## Sheet: Supplementary Table 6
Cultivar ID	Straw – pith in cross section DUS phenotype	KASP tplb0048c20_2437 (TC01)	Array tplb0048c20_2437	KASP BS00073411_51 (TC02)	Array BS00073411_51	KASP BS00074345_51 (TC03)	Array BS00074345_51
W1070_CLAIRE	1	Allele 2	Allele 2	Allele 2	Allele 2	Allele 2	Allele 2
W1330_ROBIGUS	1	Allele 2	Allele 2	Allele 2	Allele 2	Allele 2	Allele 2
W1030_CANTATA	1	Allele 2	Allele 2	Allele 2	Allele 2	Allele 2	Allele 2
W1223_CANTERBURY	1	Allele 2	Allele 2	Allele 2	Allele 2	Allele 2	Allele 2
W1035_MAVERICK	1	Allele 2	Allele 2	Allele 2	Allele 2	Allele 2	Allele 2
W1409_MAYFAIR	1	Allele 2	Allele 2	Allele 2	Allele 2	Allele 2	Allele 2
W1461_MAYFIELD	1	Allele 2	Allele 2	Allele 2	Allele 2	Allele 2	Allele 2
W1133_AGAMI	1	Allele 2	Allele 2	Allele 2	Allele 2	Allele 2	Allele 2
W1276_ALCHEMIST	1	Allele 2	Allele 2	Allele 2	Allele 2	Allele 2	Allele 2
W1564_ALCHEMY	1	Allele 2	Allele 2	Allele 2	Allele 2	Allele 2	Allele 2
W1429_ALSACE	1	Allele 2	Allele 2	Allele 2	Allele 2	Allele 2	Allele 2
W1462_AMBROSIA	1	Allele 2	Allele 2	Allele 2	Allele 2	Allele 2	Allele 2
W859_ANDANTE	1	Allele 2	Allele 2	Allele 2	Allele 2	Allele 2	Allele 2
W1267_ANGLO	1	Allele 2	Allele 2	Allele 2	Allele 2	Allele 2	Allele 2
W1427_NIJINSKY	1	Allele 2	Allele 2	Allele 2	Allele 2	Allele 2	Allele 2
W1658_OAKLEY	1	Allele 2	Allele 2	Allele 2	Allele 2	Allele 2	Allele 2
W1606_OCHRE	1	Allele 2	Allele 2	Allele 2	Allele 2	Allele 2	Allele 2
W1211_ODYSSEY	1	Allele 2	Allele 2	Allele 2	Allele 2	Allele 2	Allele 2
W1200_OPTION	1	Allele 2	Allele 2	Allele 2	Allele 2	Allele 2	Allele 2
W755_ORESTIS	1	Allele 2	Allele 2	Allele 2	Allele 2	Allele 2	Allele 2
W1725_DUXFORD	1	Allele 2	Allele 2	Allele 2	Allele 2	Allele 2	Allele 2
W896_DYNAMO	1	Allele 2	Allele 2	Allele 2	Allele 2	Allele 2	Allele 2
W1126_ECLIPSE	1	Allele 2	Allele 2	Allele 2	Allele 2	Allele 2	Allele 2
W881_ENCORE	1	Allele 2	Allele 2	Allele 2	Allele 2	Allele 2	Allele 2
W1463_EQUATOR	1	Allele 2	Allele 2	Allele 2	Allele 2	Allele 2	Allele 2
W933_RALEIGH	1	Allele 2	Allele 2	Allele 2	Allele 2	Allele 2	Allele 2
W1272_RAMPART	1	Allele 2	Allele 2	Allele 2	Allele 2	Allele 2	Allele 2
W1157_RANGER	1	Allele 2	Allele 2	Allele 2	Allele 2	Allele 2	Allele 2
W585_RENDEZVOUS	1	Allele 2	Allele 2	Allele 2	Allele 2	Allele 2	Allele 2
W827_RENOWN	1	Allele 2	Allele 2	Allele 2	Allele 2	Allele 2	Allele 2
W670_APOSTLE	1	Allele 2	Allele 2	Allele 2	Allele 2	Allele 2	Allele 2
W785_ARISTOCRAT	1	Allele 2	Allele 2	Allele 2	Allele 2	Allele 2	Allele 2
W1233_ARK	1	Allele 2	Allele 2	Allele 2	Allele 2	Allele 2	Allele 2
W1251_HARROW	1	Allele 2	Allele 2	Allele 2	Allele 2	Allele 2	Allele 2
W694_HAVEN	1	Allele 2	Allele 2	Allele 2	Allele 2	Allele 2	Allele 2
W1731_HEREFORD	1	Allele 2	Allele 2	Allele 2	Allele 2	Allele 2	Allele 2
W736_HEREWARD	1	Allele 2	Allele 2	Allele 2	Allele 2	Allele 2	Allele 2
W1443_HERITAGE	1	Allele 2	Allele 2	Allele 2	Allele 2	Allele 2	Allele 2
W806_DIABLO	1	Allele 2	Allele 2	Allele 2	Allele 2	Allele 2	Allele 2
W1115_DICKINS	1	Allele 2	Allele 2	Allele 2	Allele 2	Allele 2	Allele 2
W1542_DIRECTOR	1	Allele 2	Allele 2	Allele 2	Allele 2	Allele 2	Allele 2
W1550_DOVER	1	Allele 2	Allele 2	Allele 2	Allele 2	Allele 2	Allele 2
W934_DRAKE	1	Allele 2	Allele 2	Allele 2	Allele 2	Allele 2	Allele 2
W1088_ROSETTE	1	Allele 2	Allele 2	Allele 1	Allele 1	Allele 1	Allele 1
W966_RUBENS	1	Allele 2	Allele 2	Allele 2	Allele 2	Allele 2	Allele 2
W1649_SAHARA	1	Allele 2	Allele 2	Allele 2	Allele 2	Allele 2	Allele 2
W765_SAREK	1	Allele 2	Allele 2	Allele 2	Allele 2	Allele 2	Allele 2
W192_DURIN	1	Allele 2	Allele 2	Allele 2	Allele 2	Allele 2	Allele 2
W1860_EDMUNDS	1	Allele 2	Allele 2	Allele 2	Allele 2	Allele 2	Allele 2
W1724_EMERALD	1	Allele 2	Allele 2	Allele 2	Allele 2	Allele 2	Allele 2
W1235_EPOCH	1	Allele 2	Allele 2	Allele 2	Allele 2	Allele 2	Allele 2
W1100_BUCHAN	2	Allele 2	Allele 2	Allele 2	Allele 2	Allele 2	Allele 2
W1078_MARSHAL	2	Allele 2	Allele 2	Allele 2	Allele 2	Allele 2	Allele 2
W1111_AARDVARK	2	Allele 2	Allele 2	Allele 2	Allele 2	Allele 2	Allele 2
W1438_CAPHORN	2	Allele 2	Allele 2	Allele 2	Allele 2	Allele 2	Allele 2
W321_NORMAN	2	Allele 2	Allele 2	Allele 2	Allele 2	Allele 2	Allele 2
W1376_EINSTEIN	2	Allele 2	Allele 2	Allele 2	Allele 2	Allele 2	Allele 2
W724_EKLA	2	Allele 2/Allele 1	Allele 2	Allele 2	Allele 2	Allele 2	Allele 2
W1392_QUEST	2	Allele 2	Allele 2	Allele 2	Allele 2	Allele 2	Allele 2
W932_REAPER	2	Allele 2	Allele 2	Allele 2	Allele 2	Allele 2	Allele 2
W1395_SENATOR	2	Allele 2	Allele 2	Allele 2	Allele 2	Allele 2	Allele 2
W1414_VECTOR	2	Allele 2	Allele 2	Allele 2	Allele 2	Allele 2	Allele 2
W1048_WELLINGTON	2	Allele 2	Allele 2	Allele 2	Allele 2	Allele 2	Allele 2
W1411_DICKSON	2	Allele 2	Allele 2	Allele 2	Allele 2	Allele 2	Allele 2
W824_BRYDEN	3	Allele 1	Allele 1	Allele 1	Allele 1	Allele 1	Allele 1
W833_CADENZA	3	Allele 2/Allele 1	Allele 1	Allele 1	Allele 1	Allele 1	Allele 1
W798_CAMP_REMY	3	Allele 1	Allele 1	Allele 1	Allele 1	Allele 1	Allele 1
W533_MERCIA	3	Allele 1	Allele 1	Allele 1	Allele 1	Allele 1	Allele 1
W1332_CONVOY	3	Allele 1	Allele 1	Allele 1	Allele 1	Allele 1	Allele 1
W205_KADOR	3	Allele 1	Allele 1	Allele 1	Allele 1	Allele 1	Allele 1
W178_KINSMAN	3	Allele 1	Allele 1	Allele 1	Allele 1	Allele 1	Allele 1
W103_MARIS_FREEMAN	3	Allele 1	Allele 1	Allele 1	Allele 1	Allele 1	Allele 1
W260_ANVIL	3	Allele 1	Allele 1	Allele 1	Allele 1	Allele 1	Allele 1
W1499_PREDATOR	3	Allele 1	Allele 1	Allele 1	Allele 1	Allele 1	Allele 1
W201_ARMADA	3	Allele 1	Allele 1	Allele 1	Allele 1	Allele 1	Allele 1
W808_SPARK	3	Allele 1	Allele 1	Allele 1	Allele 1	Allele 1	Allele 1
W179_HOBBIT	3	Allele 1	Allele 1	Allele 1	Allele 1	Allele 1	Allele 1
W1028_TEMPEST	3	Allele 1	Allele 1	Allele 1	Allele 1	Allele 1	Allele 1
W479_AMBASSADOR	3	Allele 1	Allele 1	Allele 1	Allele 1	Allele 1	Allele 1
W286_HERALD	3	Allele 1	Allele 1	Allele 1	Allele 1	Allele 1	Allele 1
W423_HAMMER	3	Allele 1	Allele 1	Allele 1	Allele 1	Allele 1	Allele 1
W1497_SAMURAI	3	Allele 1	Allele 1	Allele 1	Allele 1	Allele 1	Allele 1
Control_Paragon	N/A	Allele 2	NA	Allele 2	NA	Allele 2	NA
Control_Chinese_Spring	N/A	Allele 1	NA	Allele 2	NA	Allele 2	NA
Control_Cadenza	N/A	Allele 1	NA	Allele 1	NA	Allele 1	NA

## Sheet: Supplementary Table 7
Dof protein name	Corresponding gene model ID
AetDof-D1	AET3Gv21242700
AtOPB3	AT3G55370
BdDof	BRADI_2g62380v3
HvDof-H1	HvulHORVU.MOREX.r3.3HG0329690
OsDof	LOC_Os05g02150
SbDof	SORBI_3009G014400
ScDof-R1	ScerSECCEUnv1G0538010
TaDof-B1_Alchemy	TraesCS3B02G608800
TaDof-B2_Alchemy	TraesCS3B02G608900
TaDof-B3_Alchemy	TraesCS3B02G609000
TaDof-B1_Cadenza	TraesCAD_scaffold_105741_01G000100
TaDof-B1_CDCLandmark	TraesLDM3B03G01793490
TaDof-B2_CDCLandmark	TraesLDM3B03G01793430
TaDof-B3_CDCLandmark	TraesLDM3B03G01793390
TaDof-B4_CDCLandmark	TraesLDM3B03G01793410
TaDof-B1_CDCStanley	TraesSTA3B03G01782720
TaDof-B2_CDCStanley	TraesSTA3B03G01782770
TaDof-B3_CDCStanley	TraesSTA3B03G01782810
TaDof-B4_CDCStanley	TraesSTA3B03G01782790
TaDof-B1_Claire	TraesCLE_scaffold_004252_01G000100
TaDof-A1_CS	TraesCS3A02G532100
TaDof-A2_CS	TraesCS3A02G532100
TaDof-A3_CS	TraesCS3A02G729800LC
TaDof-A4_CS	TraesCS3A02G532200
TaDof-A5_CS	TraesCS3A02G539000
TaDof-B1_CS	TraesCS3B02G608800
TaDof-B2_CS	TraesCS3B02G608900
TaDof-B3_CS	TraesCS3B02G609000
TaDof-B4_CS	TraesCS3B02G609100
TaDof-D1_CS	TraesCS3D02G537400
TaDof-D2_CS	TraesCS3D02G537500
TaDof-B1_Jagger	TraesJAG3B03G01800480
TaDof-B2_Jagger	TraesJAG3B03G01800550
TaDof-B3_Jagger	TraesJAG3B03G01804680
TaDof-B4_Jagger	TraesJAG3B03G01804700
TaDof-B5_Jagger	TraesJAG3B03G01800590
TaDof-B6_Jagger	TraesJAG3B03G01800570
TaDof-B1_Julius	TraesJUL3B03G01810960
TaDof-B2_Julius	TraesJUL3B03G01811000
TaDof-B3_Julius	TraesJUL3B03G01810980
TaDof-B1_Lancer	TraesLAC3B03G01734610
TaDof-B2_Lancer	TraesLAC3B03G01734550
TaDof-B3_Lancer	TraesLAC3B03G01734510
TaDof-B4_Lancer	TraesLAC3B03G01734530
TaDof-B1_Paragon	TraesPARA_EIv1.0_0898590
TaDof-B2_Paragon	TraesPARA_EIv1.0_0898610
TaDof-B1_Renan	TraesRN3B0101514700
TaDof-B2_Renan	TraesRN3B0101514800
TaDof-B1_Robigus	TraesROB_scaffold_004109_01G000400
TaDof-B1_SYMattis	TraesSYM3B03G01818490
TaDof-B2_SYMattis	TraesSYM3B03G01818430
TaDof-B3_SYMattis	TraesSYM3B03G01820700
TaDof-B4_SYMattis	TraesSYM3B03G01818390
TaDof-B5_SYMattis	TraesSYM3B03G01818410
TdDof-A1	TRITD3Av1G285270
TdDof-B1	TRITD3Bv1G280530
TdDof-D1	TraesCS3A02G532000
TspDof-B1	TraesTSP3B01G658400
TspDof-B2	TraesTSP3B01G658500
TuDof-A1	TuG1812G0300005807.01.T01
TuDof-A2	TuG1812G0300005810.01.T01

## Sheet: Supplementary Table 8
Cultivar	Assembly type	No. anotated TaDof-B genes	TaDof-B Illumina read depth	Pith thickness	Pith thickness reference
Alchemy	Chromosome	1	NA	1 (thin)	DUS data in this manuscript
Cadenza	Scaffold	1	3	3 (thick)	DUS data in this manuscript
CDC Landmark	Chromosome	1	NA	2 (medium)	DUS description: Canadian Food Inspection Agency. Available at https://active.inspection.gc.ca/english/plaveg/pbrpov/cropreport/whe/app00010146e.shtml. Accessed 26/8/2025
CDC Stanley	Chromosome	1	NA	1 (thin)	DUS description, Canadian Food Inspection Agency. Available at https://active.inspection.gc.ca/english/plaveg/pbrpov/cropreport/whe/app00007708e.shtml Nielsen et al. 2020, doi 10.1073/pnas.2009418117. Accessed 26/8/2025
Claire	Scaffold	1	1	1 (thin)	DUS data in this manuscript
Chinese Spring	Chromosome	1	1	1 (thin)	Liu et al. 2023, doi 10.1007/s00122-023-04372-4
Jagger	Chromosome	1	NA	1 (thin)	Sears et al. 1997, https://acsess.onlinelibrary.wiley.com/doi/10.2135/cropsci1997.0011183X003700030062x
Julius	Chromosome	1	NA	1 (thin)	DUS description, CPVO
LongreachLancer	Chromosome	1	NA	1 (thin)	Plant Varieties Journal, vol36 no2. ISSN: 1030-9748. https://www.google.com/url?sa=t&rct=j&q=&esrc=s&source=web&cd=&ved=2ahUKEwj77sC279OHAxUCRuUKHS2LMQoQFnoECEQQAQ&url=https%3A%2F%2Fwww.ipaustralia.gov.au%2Ftools-and-research%2Fprofessional-resources%2Fip-rights-journals%2F~%2F-%2Fmedia%2FProject%2FIPA%2FIPAustralia%2FPDF%2FPBR-Journals%2FVolume-36-Number-2.pdf&usg=AOvVaw15zEyOdCJ6av4sKh3uHee-&op…
Paragon	Scaffold	1	1	1 (thin)	DUS description, CPVO
Paragon v2	Chromosome	2	NA	1 (thin)	DUS description, CPVO
Robigus	Scaffold	1	1	1 (thin)	DUS data in this manuscript
Renan	Chromosome	1	NA	1 (thin)	DUS descripotion, UPOV
SY Mattis	Chromosome	1	NA	1 (thin)	DUS description, CPVO
